# Supplementary material for: A fragmented metazoan organellar genome: the two mitochondrial chromosomes of Hydra magnipapillata
Source: BMC Genomics. 2008 Jul 26;9:350. doi: 10.1186/1471-2164-9-350 (PMC2518934; doi:10.1186/1471-2164-9-350)
Supplement: Additional file 1 — Trace IDs of sequences included in the H. magnipapillata assemblies. [file 1471-2164-9-350-S1.txt]

TI mt1 assembly (including omitted sequences):

ti|686535921,ti|775662671,ti|929186933,ti|1011332548,ti|843696781,ti|993255688,ti|991094209,ti|742662541,ti|993208422,ti|686053855,ti|991124694,ti|978063709,ti|922582034,ti|745417716,ti|744577696,ti|740438336,ti|851272192,ti|738367765,ti|926781663,ti|770511989,ti|760505900,ti|1003650669,ti|742183564,ti|985090332,ti|1005215543,ti|978076789,ti|1011212146,ti|886466442,ti|774592227,ti|779251483,ti|995117798,ti|683631549,ti|742690227,ti|982345947,ti|987285850,ti|744542836,ti|688950953,ti|991120756,ti|983603699,ti|877332262,ti|843728175,ti|688613338,ti|846120565,ti|883583196,ti|840049560,ti|929264440,ti|1005209322,ti|742628935,ti|775754890,ti|683614378,ti|779273668,ti|993294282,ti|851268151,ti|686038282,ti|884530206,ti|964706033,ti|890133467,ti|993302884,ti|683651724,ti|682587872,ti|978064722,ti|686020798,ti|993253527,ti|877332541,ti|738382853,ti|891538697,ti|686061635,ti|686532532,ti|1004307483,ti|891584688,ti|728202550,ti|770524882,ti|993245853,ti|728173735,ti|888822506,ti|840064815,ti|811869380,ti|991091981,ti|919631217,ti|993233194,ti|978077038,ti|921309805,ti|919644794,ti|773150084,ti|885175943,ti|983607478,ti|922588276,ti|733717871,ti|881129197,ti|993196912,ti|687218506,ti|993213759,ti|982341846,ti|1011220680,ti|991077808,ti|940951730,ti|993201341,ti|842133877,ti|738366589,ti|804535684,ti|682766169,ti|886408394,ti|844905676,ti|740414609,ti|844913579,ti|929272698,ti|770515241,ti|993252376,ti|873716302,ti|885178823,ti|733692383,ti|685202917,ti|795694758,ti|766191228,ti|964663097,ti|964708510,ti|851259450,ti|692347958,ti|770623671,ti|740485177,ti|741675577,ti|773186537,ti|688966955,ti|843677787,ti|685222165,ti|682742180,ti|867410880,ti|740392656,ti|740439433,ti|784120472,ti|884532199,ti|1004309745,ti|886559942,ti|691430731,ti|768394594,ti|901295156,ti|888891817,ti|886507985,ti|896302068,ti|886450493,ti|890108520,ti|867424167,ti|867437452,ti|881157724,ti|647070168,ti|733641673,ti|885196779,ti|929310607,ti|862981342,ti|877328279,ti|891565998,ti|724678887,ti|862925681,ti|995121171,ti|888900435,ti|881115648,ti|897781966,ti|965031591,ti|688631459,ti|906501496,ti|890088036,ti|738327538,ti|770528678,ti|965014292,ti|733622883,ti|877328759,ti|982306887,ti|873706331,ti|724664459,ti|683609839,ti|725597470,ti|723446787,ti|892064280,ti|869081606,ti|734172060,ti|965024366,ti|733613954,ti|896983718,ti|728970312,ti|742201452,ti|886431064,ti|688641519,ti|741667780,ti|759392333,ti|768415193,ti|742163488,ti|766210193,ti|742683811,ti|774592143,ti|982318862,ti|863203789,ti|964719150,ti|667973141,ti|964718368,ti|766223181,ti|660671431,ti|682772913,ti|964662909,ti|773170169,ti|760493906,ti|667429988,ti|843675942,ti|773108588,ti|688613497,ti|804545284,ti|688978499,ti|683648527,ti|775769669,ti|687183038,ti|753882311,ti|692309848,ti|683657386,ti|741700898,ti|647139372,ti|651241275,ti|993248575,ti|908319631,ti|993236363,ti|890127575,ti|742616997,ti|1011352681,ti|682582759,ti|646853059,ti|740378176,ti|881145816,ti|740528342,ti|682766136,ti|892530006,ti|744573790,ti|964997573,ti|987270083,ti|842259589,ti|775796730,ti|964683986,ti|649442072,ti|724123517,ti|886626800,ti|891564462,ti|862988640,ti|867414878,ti|965010892,ti|965007057,ti|743655318,ti|795666234,ti|1004303819,ti|687182923,ti|750417702,ti|688623907,ti|991091632,ti|891538628,ti|683624825,ti|646844494,ti|753889566,ti|929853094,ti|682777406,ti|649401675,ti|1012242395,ti|774590147,ti|771909872,ti|850575191,ti|795670357,ti|683634764,ti|940961582,ti|922568474,ti|766263306,ti|1004327982,ti|686054373,ti|850514162,ti|939775620,ti|732839680,ti|904084666,ti|750404402,ti|846117531,ti|843651613,ti|906487249,ti|946071238,ti|682577314,ti|647134460,ti|786972240,ti|732865709,ti|991105646,ti|667396672,ti|1011213961,ti|881115407,ti|1005205493,ti|922590755,ti|785948897,ti|891534462,ti|668950649,ti|771986726,ti|753375971,ti|648486980,ti|740518981,ti|883512278,ti|843698402,ti|683622055,ti|929280543,ti|784134871,ti|667436921,ti|743656111,ti|725592829,ti|896994006,ti|883519360,ti|891140283,ti|646830724,ti|741701164,ti|795677954,ti|648463285,ti|766211331,ti|687175245,ti|651159231,ti|742165223,ti|646860818,ti|649454537,ti|682753654,ti|666990037,ti|653053934,ti|649438783,ti|663063584,ti|682484739,ti|686033685,ti|840047367,ti|687214280,ti|995111320,ti|929263478,ti|685208057,ti|843656698,ti|910009032,ti|932408902,ti|743657568,ti|883536724,ti|921849891,ti|651487192,ti|648462001,ti|843681126,ti|646837311,ti|688965812,ti|649458733,ti|688653486,ti|840047774,ti|764140534,ti|786970617,ti|1004318034,ti|682763449,ti|742177398,ti|688646427,ti|742615743,ti|660670990,ti|926766331,ti|647186908,ti|860237439,ti|724124574,ti|726694436,ti|721941194,ti|851277777,ti|964999275,ti|775795691,ti|978096158,ti|682575954,ti|766237240,ti|840043412,ti|744574463,ti|846151972,ti|842233335,ti|682470407,ti|888821077,ti|908324513,ti|647108651,ti|888843752,ti|779245981,ti|688648133,ti|685225296,ti|842215598,ti|1004357040,ti|723444464,ti|733663260,ti|897214764,ti|651234998,ti|686065185,ti|1004322425,ti|982359115,ti|750412008,ti|1011239732,ti|770628376,ti|660671901,ti|682575430,ti|733643150,ti|733617409,ti|865021269,ti|726437826,ti|946405728,ti|965299108,ti|754191286,ti|657476541,ti|842127961,ti|964681919,ti|740367429,ti|682413674,ti|682575136,ti|983628516,ti|930907431,ti|779170220,ti|667423261,ti|742623603,ti|993231385,ti|926779394,ti|775798284,ti|651795427,ti|666228422,ti|773119529,ti|728176354,ti|983612520,ti|784119658,ti|744544903,ti|795673661,ti|683633324,ti|842137812,ti|646859712,ti|846120632,ti|808717108,ti|908334959,ti|892053460,ti|682582742,ti|682746971,ti|1011345305,ti|957968966,ti|741691684,ti|687196393,ti|897221589,ti|742201468,ti|888883170,ti|886437761,ti|808709120,ti|886586361,ti|883584651,ti|741678187,ti|775682418,ti|991113121,ti|1011245249,ti|750408733,ti|738364916,ti|774641780,ti|667950080,ti|964992851,ti|740419587,ti|682613770,ti|743666514,ti|773140593,ti|774592950,ti|964661441,ti|993212764,ti|770596213,ti|922574809,ti|773111616,ti|646835646,ti|666980715,ti|779235085,ti|892064517,ti|687196392,ti|993212774,ti|726694202,ti|687196388,ti|993300193,ti|667950069,ti|886503325,ti|741693217,ti|685203762,ti|786984650,ti|732820419,ti|740495933,ti|1012242123,ti|658151909,ti|963229223,ti|893386005,ti|728594167,ti|669052348,ti|1006558180,ti|741700632,ti|687200432,ti|993227871,ti|891540028,ti|939777242,ti|742189111,ti|742183802,ti|770624553,ti|958981316,ti|682560428,ti|667431126,ti|795699273,ti|779245484,ti|757872955,ti|921841740,ti|753371370,ti|764116756,ti|682739306,ti|842217977,ti|895099973,ti|982305797,ti|1004333639,ti|691411860,ti|688673782,ti|946073339,ti|669485023,ti|651114236,ti|744544452,ti|728185882,ti|894620192,ti|886572110,ti|761676427,ti|728923713,ti|885211209,ti|886465394,ti|958985418,ti|881156348,ti|771922597,ti|795701493,ti|775768151,ti|682408906,ti|726447649,ti|906491525,ti|655008738,ti|910010987,ti|653058252,ti|919647899,ti|668967476,ti|785965059,ti|687196397,ti|770597340,ti|771997992,ti|648468075,ti|982316920,ti|927302276,ti|892534748,ti|766207866,ti|884541765,ti|686026863,ti|742192177,ti|682614948,ti|744553826,ti|853036489,ti|785967241,ti|687216210,ti|919634179,ti|686018585,ti|983627263,ti|722934347,ti|682613562,ti|686016737,ti|851273771,ti|773174388,ti|993207578,ti|929252413,ti|983617066,ti|1004304735,ti|740527194,ti|655590437,ti|846115939,ti|977787431,ti|842233201,ti|786998071,ti|669482353,ti|651795273,ti|741696069,ti|892058888,ti|744548686,ti|922576841,ti|682398946,ti|920522919,ti|669035874,ti|1006568485,ti|691409429,ti|651485984,ti|940971441,ti|808716499,ti|770536121,ti|764143614,ti|728174543,ti|779293770,ti|667951918,ti|786974734,ti|688980450,ti|891538088,ti|669046758,ti|894675354,ti|881149416,ti|964689885,ti|732863222,ti|886447922,ti|886433453,ti|886450869,ti|885202421,ti|724130471,ti|686039430,ti|724132094,ti|784110605,ti|869084944,ti|957965126,ti|849922534,ti|933067776,ti|687177827,ti|897177350,ti|843670283,ti|757882972,ti|842219434,ti|843699095,ti|1011229544,ti|883501044,ti|658156210,ti|940954720,ti|688635940,ti|742614014,ti|926777922,ti|667944359,ti|750404672,ti|851278280,ti|683657345,ti|646972611,ti|795696507,ti|646841061,ti|926778401,ti|667437160,ti|741713126,ti|738376622,ti|687182130,ti|686061133,ti|682759078,ti|885178951,ti|977790234,ti|842249743,ti|653048350,ti|661298814,ti|892528462,ti|766197882,ti|840062386,ti|733685508,ti|734181375,ti|780486785,ti|685216474,ti|667970457,ti|946401930,ti|926752185,ti|741685752,ti|742616696,ti|646839504,ti|773149484,ti|761671015,ti|921842040,ti|667961895,ti|667401781,ti|667391809,ti|1005226547,ti|993191120,ti|655007361,ti|993229924,ti|658153906,ti|991092277,ti|764132481,ti|775682301,ti|768434446,ti|683626434,ti|779265274,ti|977792573,ti|851262466,ti|993216187,ti|926751253,ti|779236850,ti|766202913,ti|669492986,ti|647189419,ti|742629009,ti|648483107,ti|982333537,ti|685221139,ti|667435751,ti|786973366,ti|884536430,ti|744571417,ti|669054699,ti|742626180,ti|766200714,ti|728201342,ti|843722654,ti|943308566,ti|929267212,ti|1011345809,ti|667441707,ti|660673332,ti|1004332126,ti|733721345,ti|651242372,ti|665352395,ti|982351398,ti|764141514,ti|929852723,ti|964661109,ti|780482608,ti|666988575,ti|741685818,ti|993204903,ti|760497747,ti|744538732,ti|741688284,ti|744568315,ti|734180855,ti|786986134,ti|874974848,ti|775774891,ti|682778189,ti|773144863,ti|771929932,ti|733718972,ti|993208773,ti|646839766,ti|651158403,ti|958973021,ti|920505134,ti|883544930,ti|993297037,ti|883559170,ti|738362896,ti|1003633996,ti|651114848,ti|921309481,ti|862996875,ti|773151896,ti|982330770,ti|1005201370,ti|773173822,ti|741700625,ti|688980400,ti|667948055,ti|742179997,ti|666979517,ti|768395382,ti|686522515,ti|768405990,ti|773146725,ti|668975509,ti|844902422,ti|842220586,ti|862976666,ti|738395476,ti|786969238,ti|891084444,ti|688613328,ti|795673348,ti|929254078,ti|682551729,ti|666394244,ti|1004295869,ti|771911944,ti|784128248,ti|653051743,ti|919639371,ti|657473769,ti|740501326,ti|844910870,ti|686020367,ti|682764678,ti|743669168,ti|932403418,ti|734188586,ti|682578308,ti|658156958,ti|649443513,ti|657474249,ti|779271282,ti|766214911,ti|766206791,ti|919654660,ti|646803400,ti|770621645,ti|784127460,ti|839109143,ti|779286011,ti|766190814,ti|740368424,ti|773165374,ti|653054802,ti|682555124,ti|740449161,ti|742177362,ti|1006571958,ti|927294885,ti|989215278,ti|844907840,ti|775770228,ti|906495061,ti|740424313,ti|651113260,ti|983606599,ti|993231619,ti|991099028,ti|660671183,ti|743668138,ti|886526678,ti|661284674,ti|993277212,ti|739264674,ti|666983393,ti|1011346914,ti|646964385,ti|726693963,ti|720614769,ti|1005218814,ti|646846121,ti|922593614,ti|733678514,ti|985090079,ti|989207956,ti|991124891,ti|987273478,ti|773120430,ti|745416368,ti|1011340611,ti|667442755,ti|775787293,ti|682468705,ti|885174033,ti|908313536,ti|842236200,ti|744565145,ti|987292298,ti|817797584,ti|958959039,ti|784135667,ti|993279818,ti|851262933,ti|744546071,ti|886446053,ti|982337702,ti|883565483,ti|862925057,ti|686065758,ti|1011344780,ti|965030249,ti|995110536,ti|647133496,ti|991098554,ti|651234023,ti|738366844,ti|991096163,ti|738324686,ti|804561757,ti|750401967,ti|978080849,ti|1011203802,ti|740390688,ti|1004294535,ti|1005209368,ti|740515259,ti|741676030,ti|978085672,ti|1004299203,ti|667436146,ti|774638324,ti|651149648,ti|768410937,ti|721923787,ti|851275156,ti|920494138,ti|744543349,ti|978093159,ti|734193264,ti|742624787,ti|987286328,ti|991079391,ti|682426458,ti|682556108,ti|666390267,ti|844904056,ti|804552968,ti|686526382,ti|940956386,ti|908321891,ti|982313056,ti|742170291,ti|1004349056,ti|958992448,ti|646828530,ti|851269328,ti|780498648,ti|891544197,ti|648480004,ti|964670206,ti|846151967,ti|683635460,ti|741702669,ti|890083532,ti|667973598,ti|682734845,ti|692309558,ti|651119127,ti|659195058,ti|685204993,ti|683657108,ti|993231711,ti|682556356,ti|1011332497,ti|667442178,ti|660669945,ti|733682343,ti|983603202,ti|1006545723,ti|734194795,ti|771922996,ti|741667809,ti|688645172,ti|648466667,ti|738380895,ti|646967214,ti|682732052,ti|667985687,ti|892064568,ti|682758545,ti|756442542,ti|662252685,ti|666389322,ti|682607439,ti|991094270,ti|922572384,ti|929250720,ti|682420562,ti|667950555,ti|922574086,ti|982335147,ti|1011227302,ti|795707375,ti|843712746,ti|667450339,ti|683650405,ti|922572396,ti|1012241652,ti|647173919,ti|993257050,ti|989207135,ti|964710946,ti|786986386,ti|742635822,ti|991084920,ti|1006556683,ti|906492411,ti|657479427,ti|786986688,ti|744563424,ti|740370314,ti|775789085,ti|1011348470,ti|667394545,ti|927300965,ti|779289677,ti|667967006,ti|651476790,ti|655011446,ti|982331457,ti|772006482,ti|993272477,ti|757879783,ti|646958920,ti|766230655,ti|682471685,ti|764143709,ti|740516067,ti|745433766,ti|649407304,ti|651123031,ti|885210876,ti|646852832,ti|742630156,ti|862992852,ti|787002113,ti|686036086,ti|983614104,ti|840051212,ti|1005213514,ti|862979982,ti|655587935,ti|780479571,ti|897179747,ti|906490824,ti|987279741,ti|668977470,ti|773177151,ti|978099036,ti|651163718,ti|785952668,ti|1011214437,ti|846146600,ti|989228538,ti|993292619,ti|766266963,ti|647171791,ti|808716637,ti|978082158,ti|989240396,ti|843688731,ti|892058955,ti|843652833,ti|750402998,ti|651147548,ti|646957879,ti|883502820,ti|964670313,ti|940959830,ti|795701165,ti|993290152,ti|964996691,ti|686052584,ti|647132412,ti|795680413,ti|1005225368,ti|775770243,ti|648492131,ti|734182233,ti|647181149,ti|908316482,ti|647139984,ti|842259912,ti|1004347879,ti|993203652,ti|647178570,ti|682475085,ti|667012949,ti|1011357117,ti|1006547800,ti|993233702,ti|667415527,ti|742183268,ti|755230994,ti|784132026,ti|744545455,ti|649403782,ti|668984137,ti|853050119,ti|667968965,ti|991113046,ti|770522772,ti|651163488,ti|740505888,ti|688980569,ti|688669271,ti|688994838,ti|741668182,ti|682595986,ti|779258824,ti|886405353,ti|732819628,ti|989199746,ti|982365318,ti|982355120,ti|738369945,ti|842117321,ti|993221875,ti|993221791,ti|780482783,ti|770596687,ti|991074761,ti|766203153,ti|775753287,ti|682396466,ti|647060474,ti|766204412,ti|978092390,ti|993299883,ti|989203859,ti|991085987,ti|688640233,ti|964999357,ti|851261037,ti|1003636195,ti|993278609,ti|844913105,ti|742196287,ti|764118536,ti|770529939,ti|993244816,ti|983618055,ti|873711226,ti|1004330062,ti|744533927,ti|993207339,ti|1011240506,ti|993237746,ti|982366349,ti|1011204769,ti|773117778,ti|995113494,ti|1006566796,ti|891534191,ti|770507835,ti|846152951,ti|667443024,ti|991126433,ti|651484096,ti|844912345,ti|774723288,ti|646858525,ti|753889863,ti|993182753,ti|682558933,ti|651487274,ti|770536413,ti|995120465,ti|919656738,ti|669049562,ti|993255802,ti|1012246735,ti|687219763,ti|991090432,ti|768389979,ti|647137615,ti|646806984,ti|1006549017,ti|779238286,ti|774638770,ti|667422676,ti|785967070,ti|853048153,ti|846118929,ti|651128511,ti|683619795,ti|685204332,ti|779278615,ti|742184141,ti|892054757,ti|669488467,ti|1011225746,ti|647100718,ti|977787868,ti|683635579,ti|989238850,ti|775798836,ti|780484156,ti|766267921,ti|785936919,ti|667413549,ti|661294073,ti|1004329764,ti|646795752,ti|648478193,ti|991092701,ti|991129207,ti|651115189,ti|740522935,ti|842245307,ti|682480332,ti|646800876,ti|964998460,ti|648458116,ti|920509776,ti|668984833,ti|661296839,ti|843709561,ti|744538194,ti|768430549,ti|922586438,ti|885179777,ti|989197480,ti|663059323,ti|773178426,ti|646965398,ti|920499841,ti|686061420,ti|929283643,ti|768397027,ti|768435730,ti|667966491,ti|646969799,ti|682401099,ti|780492597,ti|1011244468,ti|658164796,ti|649440085,ti|662257799,ti|651111474,ti|843674256,ti|648577828,ti|786971247,ti|686054398,ti|784127364,ti|786971466,ti|993232087,ti|688989771,ti|784191368,ti|884542757,ti|784116870,ti|773130095,ti|786988210,ti|892534634,ti|661278289,ti|929260294,ti|740524339,ti|688622848,ti|657477212,ti|891078939,ti|991103282,ti|1003642114,ti|964997069,ti|651160818,ti|651242766,ti|651246060,ti|982357356,ti|654974099,ti|668954126,ti|745437186,ti|982312701,ti|1011221577,ti|842230261,ti|753371590,ti|667965711,ti|688995378,ti|774602570,ti|651126669,ti|742197965,ti|647131265,ti|687181486,ti|891085206,ti|785941675,ti|732821656,ti|653055266,ti|775755831,ti|919656607,ti|688687868,ti|770513539,ti|749521197,ti|667411071,ti|661278640,ti|964685223,ti|919644734,ti|655582122,ti|884533541,ti|920511815,ti|744541922,ti|745428949,ti|779240026,ti|926753453,ti|920509264,ti|930900173,ti|873708548,ti|764264298,ti|661283404,ti|991081662,ti|761692496,ti|745416119,ti|688982018,ti|686056307,ti|666228645,ti|648466194,ti|732874550,ti|795674292,ti|842138235,ti|750409402,ti|839109159,ti|683628339,ti|682391813,ti|922595147,ti|919633575,ti|742613806,ti|646831334,ti|646826224,ti|743654262,ti|804560797,ti|753883585,ti|646796094,ti|647131914,ti|946407319,ti|946410231,ti|842260987,ti|741686682,ti|651156877,ti|646959717,ti|881089619,ti|651115547,ti|658165674,ti|892059552,ti|982324981,ti|766239891,ti|991123881,ti|943298819,ti|685209570,ti|993243587,ti|686047991,ti|646845693,ti|1012241522,ti|738383074,ti|683622061,ti|757874328,ti|884528450,ti|993194044,ti|978078048,ti|993294898,ti|691414122,ti|653048424,ti|993294106,ti|987280863,ti|773130282,ti|742665729,ti|669043676,ti|846121976,ti|843711926,ti|728172317,ti|688975308,ti|842219398,ti|771990845,ti|775789262,ti|843651970,ti|646975464,ti|753887785,ti|779265077,ti|761687352,ti|732815635,ti|742185459,ti|993294590,ti|659192384,ti|890081280,ti|657484898,ti|755232798,ti|993303612,ti|892069673,ti|982349617,ti|891532243,ti|786998768,ti|771993443,ti|989215900,ti|773158030,ti|651233858,ti|917750501,ti|667012862,ti|770532059,ti|846135932,ti|764123400,ti|853041595,ti|1012239242,ti|742666729,ti|946400874,ti|686015567,ti|770538211,ti|687178852,ti|649395525,ti|657472221,ti|686531590,ti|993233486,ti|685223682,ti|688981373,ti|784185429,ti|929259757,ti|740418416,ti|993233168,ti|741686662,ti|929275277,ti|908316337,ti|844914652,ti|682598737,ti|660660647,ti|1006567331,ti|991120006,ti|687187096,ti|648483510,ti|851265664,ti|740405390,ti|842227604,ti|682416799,ti|740380176,ti|734194976,ti|768411213,ti|646799470,ti|661295677,ti|657476179,ti|892537887,ti|646812821,ti|688688173,ti|993179046,ti|1002754016,ti|732816185,ti|740518756,ti|646972431,ti|660658478,ti|785942899,ti|743670792,ti|682611953,ti|851262936,ti|742196981,ti|740510961,ti|843708692,ti|740493152,ti|647061079,ti|927301911,ti|867408244,ti|740505901,ti|756441759,ti|842116224,ti|647058731,ti|768399988,ti|768406381,ti|667438146,ti|651484064,ti|795671200,ti|687200127,ti|682767462,ti|667013318,ti|646835903,ti|728175313,ti|651122729,ti|667977184,ti|768436325,ti|993245586,ti|1003647686,ti|740499549,ti|982305865,ti|666974406,ti|1004333477,ti|891090369,ti|785948116,ti|682481993,ti|646811971,ti|1006559208,ti|646835722,ti|651234954,ti|750406862,ti|682758220,ti|651147215,ti|753370520,ti|933065992,ti|649453994,ti|753376439,ti|741688557,ti|646967132,ti|687197310,ti|646854327,ti|768423730,ti|651114587,ti|745422809,ti|660655924,ti|666994487,ti|773142577,ti|842233705,ti|740363219,ti|750402379,ti|892067287,ti|682426520,ti|647165970,ti|744554219,ti|733712921,ti|734182704,ti|1003656674,ti|993209501,ti|1004317898,ti|1003637221,ti|688609495,ti|741671763,ti|983609323,ti|651122202,ti|964682184,ti|744565294,ti|993239371,ti|661285175,ti|843683762,ti|742690827,ti|1004314112,ti|899938542,ti|770634262,ti|738386969,ti|1005207250,ti|682736553,ti|766187517,ti|851267438,ti|943299034,ti|768435383,ti|682763097,ti|929853528,ti|740440487,ti|669046080,ti|978070257,ti|993247065,ti|908334483,ti|738367916,ti|867408078,ti|768386537,ti|991109607,ti|667005086,ti|682485995,ti|1011347451,ti|647177476,ti|649393636,ti|766210547,ti|647161945,ti|846127401,ti|920517386,ti|682482833,ti|688968374,ti|1011211258,ti|647168201,ti|649397196,ti|766193591,ti|688650091,ti|982362857,ti|742685756,ti|978084586,ti|1012240265,ti|646956178,ti|1003653091,ti|892530179,ti|733685642,ti|779180154,ti|688628662,ti|646863064,ti|683659448,ti|649439875,ti|682411295,ti|740435122,ti|993288761,ti|919647512,ti|993174067,ti|851261080,ti|773131893,ti|661294342,ti|682430165,ti|768422861,ti|993246170,ti|682391958,ti|740445934,ti|1005203586,ti|773122844,ti|886466397,ti|920487807,ti|728174747,ti|654974616,ti|764144682,ti|1004309843,ti|660668601,ti|728626317,ti|989236168,ti|738392154,ti|688960860,ti|651114609,ti|773111228,ti|775678445,ti|922586937,ti|982324935,ti|784127368,ti|1006569024,ti|651798595,ti|1003640198,ti|766205945,ti|926758297,ti|668947342,ti|795695043,ti|682754689,ti|741668145,ti|759392366,ti|775677303,ti|920508707,ti|989200318,ti|646974727,ti|921842127,ti|1011205741,ti|983610186,ti|682415616,ti|1006565860,ti|1011353831,ti|768413361,ti|682760456,ti|775673493,ti|933062845,ti|891530784,ti|804552948,ti|919633597,ti|779291290,ti|1004351176,ti|742667109,ti|669044979,ti|648464426,ti|667426395,ti|1006563401,ti|728197756,ti|743649068,ti|795665680,ti|744573852,ti|774624335,ti|780483669,ti|993291236,ti|768412739,ti|651483049,ti|779259422,ti|733694046,ti|683657198,ti|773188799,ti|1011362626,ti|756445721,ti|1011238271,ti|662252233,ti|840039541,ti|775772841,ti|993264870,ti|773143159,ti|787003909,ti|647130913,ti|668979081,ti|740489493,ti|740420714,ti|842263492,ti|733678639,ti|795686440,ti|817798715,ti|1011220200,ti|682604595,ti|779249693,ti|939774834,ti|926782229,ti|775660263,ti|756440399,ti|683643716,ti|906488132,ti|978072511,ti|842219592,ti|987295192,ti|784185877,ti|647128044,ti|753373986,ti|983620246,ti|1011338534,ti|686034462,ti|648458803,ti|991073572,ti|685223495,ti|993262324,ti|982320449,ti|651800368,ti|740525003,ti|927301459,ti|658159315,ti|964994147,ti|686035455,ti|775751819,ti|667422179,ti|779251789,ti|993200814,ti|668972267,ti|1005215587,ti|892533774,ti|649407317,ti|993183322,ti|661284186,ti|978070869,ti|920498335,ti|651477611,ti|785937626,ti|775674077,ti|842121936,ti|682480329,ti|1003634758,ti|1011215967,ti|885178005,ti|785969072,ti|661284393,ti|668968521,ti|667436251,ti|686031558,ti|691413234,ti|922578398,ti|851262835,ti|688633751,ti|993240970,ti|1011331821,ti|1011223285,ti|759391132,ti|989221156,ti|669043732,ti|686062824,ti|647109398,ti|989230793,ti|991100601,ti|661288413,ti|688641458,ti|993242242,ti|768408513,ti|755229009,ti|667004459,ti|922585509,ti|982322371,ti|987275375,ti|982346891,ti|1004326660,ti|993239770,ti|804537579,ti|733676988,ti|843653147,ti|779170565,ti|683642833,ti|922589364,ti|669049371,ti|891083793,ti|657483480,ti|926767791,ti|993240384,ti|742166981,ti|770508531,ti|840037316,ti|646972205,ti|881089599,ti|669473023,ti|908316142,ti|646814406,ti|1004325929,ti|738396254,ti|688663365,ti|741713634,ti|1005209742,ti|993271465,ti|667444676,ti|770620164,ti|991072114,ti|908335818,ti|846147126,ti|982324924,ti|668978759,ti|655000638,ti|842118143,ti|766263733,ti|668968539,ti|884537008,ti|728179749,ti|840037635,ti|842212814,ti|669046903,ti|978092513,ti|738369317,ti|779247008,ti|775770673,ti|842125915,ti|1006546515,ti|740514595,ti|651483971,ti|982347020,ti|779171300,ti|661278709,ti|978072919,ti|982305315,ti|687180025,ti|989227231,ti|682612019,ti|691408984,ti|846123278,ti|784138719,ti|770517691,ti|740374549,ti|658158704,ti|667447326,ti|842236605,ti|647140041,ti|991100251,ti|760502280,ti|649448763,ti|1011222366,ti|1003636635,ti|647060999,ti|759387971,ti|666980433,ti|667412221,ti|840063446,ti|669047988,ti|646844036,ti|993274951,ti|742171279,ti|647135290,ti|761696948,ti|766237218,ti|773150319,ti|989214402,ti|785940353,ti|654962446,ti|784117662,ti|740379633,ti|773117648,ti|770602305,ti|667423029,ti|1006567633,ti|978098842,ti|728179975,ti|964659883,ti|686032712,ti|740516674,ti|766190219,ti|1004349108,ti|667952946,ti|939776720,ti|983626436,ti|683617582,ti|779290247,ti|993193182,ti|862914092,ti|983617764,ti|687217691,ti|651121654,ti|686033223,ti|846153280,ti|686047535,ti|846128805,ti|743667375,ti|1011208490,ti|682604269,ti|667012325,ti|761676579,ti|667967069,ti|884543038,ti|989225558,ti|651246388,ti|843685630,ti|867410127,ti|786987112,ti|795676375,ti|766194584,ti|774601485,ti|773167728,ti|740414866,ti|651121495,ti|660673039,ti|1004312991,ti|775753441,ti|669477526,ti|989212420,ti|1011210767,ti|892056089,ti|657473723,ti|993187403,ti|740404221,ti|987276109,ti|982339665,ti|957961513,ti|740400935,ti|742694764,ti|662249691,ti|649446346,ti|785944909,ti|884543028,ti|910007667,ti|646862229,ti|779239943,ti|989215605,ti|738367798,ti|770610403,ti|760502399,ti|780483868,ti|1012246188,ti|795684722,ti|688957891,ti|1003650496,ti|1006541118,ti|808720530,ti|682395496,ti|906487966,ti|773109516,ti|888822136,ti|768394278,ti|843728848,ti|773117201,ti|1005225961,ti|647140510,ti|853051416,ti|898316691,ti|646831359,ti|921310729,ti|987272915,ti|906485303,ti|688665994,ti|647071745,ti|682392535,ti|843716295,ti|929277993,ti|743678385,ti|921311845,ti|738368146,ti|885174508,ti|989239113,ti|688975007,ti|649395848,ti|983614836,ti|919658544,ti|682564613,ti|682760455,ti|668960854,ti|908329612,ti|761676778,ti|993188471,ti|647165282,ti|851250882,ti|891536046,ti|668954417,ti|682765913,ti|779177050,ti|920520142,ti|919642814,ti|651113492,ti|648470473,ti|987288306,ti|983626788,ti|884527639,ti|993229771,ti|667419440,ti|993261694,ti|743646986,ti|740433194,ti|766209977,ti|991129244,ti|785951102,ti|649405283,ti|840063968,ti|669474906,ti|688982553,ti|660652610,ti|795703634,ti|779243223,ti|757883151,ti|744534339,ti|682467812,ti|662249989,ti|993203705,ti|779267894,ti|740361219,ti|728193022,ti|991073633,ti|993242216,ti|1012242721,ti|740387027,ti|1011342465,ti|991112568,ti|770525576,ti|740425069,ti|1011210206,ti|713343291,ti|770532602,ti|753372005,ti|653055541,ti|682739691,ti|688955741,ti|649391560,ti|764265232,ti|1011349118,ti|688689973,ti|682741454,ti|770541999,ti|1003650168,ti|842235510,ti|661285561,ti|766215387,ti|688680167,ti|688977716,ti|978085700,ti|651486640,ti|989232982,ti|655002180,ti|993276101,ti|687215618,ti|993273385,ti|1005211788,ti|982328138,ti|1012242957,ti|842245453,ti|669044968,ti|742622838,ti|910011246,ti|742688455,ti|785938258,ti|771933939,ti|771991706,ti|892068219,ti|657484495,ti|742177531,ti|743666071,ti|771916761,ti|657476990,ti|774642717,ti|779283898,ti|647165136,ti|734179400,ti|787003027,ti|740516923,ti|668955386,ti|920517224,ti|1004346115,ti|774623676,ti|795686678,ti|766234218,ti|668958916,ti|682740651,ti|795702086,ti|890078921,ti|682574142,ti|786980934,ti|688999614,ti|740483526,ti|993293367,ti|843731015,ti|779243137,ti|738389794,ti|740484141,ti|760487754,ti|770625792,ti|884534003,ti|771909150,ti|773143378,ti|919653585,ti|993292330,ti|688983790,ti|649392218,ti|648482768,ti|804539116,ti|653054654,ti|682740063,ti|648464323,ti|740439531,ti|1011220868,ti|920501600,ti|774731244,ti|982345088,ti|982332923,ti|646967173,ti|742179008,ti|815709781,ti|785949133,ti|768409796,ti|646963319,ti|682408363,ti|688994012,ti|738370611,ti|1011235436,ti|660673493,ti|891540562,ti|991131196,ti|886638749,ti|943299033,ti|683626792,ti|682481748,ti|963231265,ti|982327427,ti|1005216483,ti|780491511,ti|667977841,ti|757883130,ti|646966809,ti|655584798,ti|728181833,ti|686523651,ti|964667014,ti|930908347,ti|784113510,ti|932393806,ti|993211823,ti|991110361,ti|978089608,ti|667950547,ti|761680913,ti|733718122,ti|991112863,ti|1011237894,ti|993199284,ti|993190202,ti|993305757,ti|667412492,ti|742612643,ti|742183108,ti|682482008,ti|1006555251,ti|784135812,ti|770597084,ti|983603673,ti|891083676,ti|982320796,ti|908309977,ti|647104454,ti|785969235,ti|658161532,ti|842261061,ti|687199921,ti|682608598,ti|786984506,ti|993256993,ti|740378757,ti|884544089,ti|742184710,ti|853047350,ti|1005204857,ti|770608815,ti|742630607,ti|1011336433,ti|773123548,ti|982308042,ti|840049830,ti|993280884,ti|646855789,ti|987294376,ti|991092775,ti|755231368,ti|682406366,ti|687178840,ti|1004319478,ti|742198740,ti|688960134,ti|1005209014,ti|649454863,ti|874974838,ti|906486583,ti|892063036,ti|683640817,ti|753369597,ti|646800656,ti|929253538,ti|655590467,ti|753883224,ti|771994635,ti|1011362183,ti|688652072,ti|853043854,ti|989239561,ti|686521359,ti|784189819,ti|987279644,ti|891089612,ti|682742918,ti|649440942,ti|908311104,ti|742197958,ti|846127394,ti|760495072,ti|661297715,ti|982342429,ti|964678209,ti|771989903,ti|1011202988,ti|908327390,ti|742688766,ti|742638071,ti|779245099,ti|682422862,ti|795678603,ti|646837684,ti|989202329,ti|647063123,ti|804554899,ti|804534387,ti|993174708,ti|908313573,ti|647138296,ti|654967879,ti|919636711,ti|745425890,ti|786991659,ti|668954164,ti|742694317,ti|1006561791,ti|738372526,ti|929261635,ti|851249874,ti|929280765,ti|667945527,ti|682474055,ti|982348616,ti|667426035,ti|768381762,ti|843644414,ti|784186960,ti|779279755,ti|728173494,ti|646801061,ti|843654276,ti|683628549,ti|688689926,ti|761658556,ti|667948418,ti|851258512,ti|884539350,ti|688678279,ti|779267677,ti|766196554,ti|688947784,ti|740406292,ti|768385187,ti|647161048,ti|662258207,ti|682483334,ti|742163368,ti|891538873,ti|668977063,ti|920492406,ti|648490130,ti|646809343,ti|759396543,ti|982355502,ti|881089334,ti|964996500,ti|743666400,ti|779258059,ti|786975769,ti|993193005,ti|853043482,ti|964996634,ti|682397742,ti|734185645,ti|886582684,ti|812441348,ti|755227204,ti|770626575,ti|930904768,ti|654996537,ti|654973121,ti|775751189,ti|786970534,ti|648468968,ti|978072462,ti|740490308,ti|846130881,ti|669470048,ti|846127649,ti|646810020,ti|667004108,ti|964667992,ti|768427164,ti|779168805,ti|1011339810,ti|921310136,ti|940957043,ti|785940749,ti|978094749,ti|891534468,ti|651117195,ti|682762478,ti|750401805,ti|779252187,ti|688991485,ti|771918780,ti|786986182,ti|682607680,ti|760494407,ti|682606113,ti|744575141,ti|728182292,ti|682563262,ti|742195197,ti|991082314,ti|884533857,ti|687220561,ti|853044333,ti|649456473,ti|775756321,ti|883507644,ti|687185830,ti|738385640,ti|784185829,ti|775774147,ti|742642762,ti|742622348,ti|688996863,ti|861201010,ti|892051821,ti|985088517,ti|649442436,ti|667423043,ti|741671467,ti|647104702,ti|666983350,ti|780483621,ti|919656579,ti|688998186,ti|655587699,ti|908322801,ti|851260543,ti|646821701,ti|920521879,ti|779172474,ti|1005219452,ti|740415324,ti|742659989,ti|740486337,ti|686033297,ti|655579243,ti|669043012,ti|667426952,ti|646800677,ti|691407676,ti|682572079,ti|667944560,ti|651160884,ti|688961396,ti|989236765,ti|648486112,ti|770506415,ti|1003645593,ti|1011347071,ti|921843163,ti|770505913,ti|740511100,ti|771925147,ti|768418520,ti|899904883,ti|784185345,ti|682584810,ti|842245680,ti|682402137,ti|784137871,ti|919647142,ti|1011355542,ti|920503679,ti|686052302,ti|1006547434,ti|740383796,ti|766256957,ti|682411702,ti|787004481,ti|989229236,ti|993248418,ti|742168431,ti|688619411,ti|891564084,ti|761652897,ti|774626613,ti|890104198,ti|728201740,ti|688986442,ti|929121883,ti|804552938,ti|774632768,ti|647064002,ti|744554948,ti|741713427,ti|920521074,ti|757872877,ti|1006561984,ti|771907032,ti|688960850,ti|741690753,ti|682427550,ti|982306719,ti|766221713,ti|908333408,ti|740439040,ti|929253464,ti|991127076,ti|774600348,ti|745423397,ti|771931920,ti|786970945,ti|771997301,ti|774631396,ti|740372336,ti|734191755,ti|651245649,ti|773156121,ti|682423126,ti|663059621,ti|682482343,ti|760493367,ti|743658105,ti|647178428,ti|743667644,ti|686020806,ti|667407108,ti|786992188,ti|780492366,ti|940964453,ti|734203589,ti|991078595,ti|666393208,ti|682775091,ti|983624742,ti|686052204,ti|687183735,ti|647183016,ti|926783369,ti|686531591,ti|654973202,ti|753375364,ti|740427347,ti|965015636,ti|733725155,ti|964991389,ti|775762026,ti|761658152,ti|785956782,ti|853050642,ti|964686881,ti|647069782,ti|785933453,ti|761669075,ti|669054165,ti|738389475,ti|682735027,ti|682426191,ti|779173349,ti|740522317,ti|686054777,ti|682424024,ti|734183427,ti|846117090,ti|844914172,ti|651478998,ti|804539550,ti|768378935,ti|740452724,ti|742182243,ti|780492110,ti|843704076,ti|742686646,ti|993268707,ti|744531030,ti|982307525,ti|884543635,ti|892067231,ti|993208692,ti|687203093,ti|773171163,ti|773183041,ti|648480394,ti|651239055,ti|651230718,ti|740429825,ti|957969646,ti|993230861,ti|770601642,ti|687189050,ti|774629785,ti|891531368,ti|646810846,ti|1004356918,ti|929255479,ti|804542654,ti|651477000,ti|646851845,ti|655008132,ti|771998817,ti|1004319891,ti|660660415,ti|768425251,ti|667006133,ti|683650879,ti|744535451,ti|908317778,ti|987274146,ti|669043370,ti|989214594,ti|740361970,ti|741702640,ti|740392203,ti|983626456,ti|745421790,ti|964671531,ti|993262203,ti|1003661384,ti|773145005,ti|993175608,ti|785962843,ti|651803413,ti|930896765,ti|648579963,ti|722933864,ti|760491595,ti|993195346,ti|742171339,ti|785956334,ti|770530148,ti|892046959,ti|649389105,ti|932404567,ti|743650109,ti|742650965,ti|775790856,ti|772004590,ti|927291165,ti|743675187,ti|1011224721,ti|1003643595,ti|932396344,ti|773180850,ti|784141651,ti|779170228,ti|646964191,ti|929269270,ti|920488015,ti|740421959,ti|843721888,ti|740433171,ti|764128530,ti|995120770,ti|764137942,ti|786973393,ti|738395664,ti|742179011,ti|991076239,ti|785942729,ti|740439746,ti|1005213219,ti|666986993,ti|683649671,ti|655010208,ti|883503737,ti|742614206,ti|768385045,ti|773151455,ti|683620002,ti|687212565,ti|741679519,ti|863201292,ti|1011337391,ti|846128336,ti|753887269,ti|743670416,ti|883504894,ti|686051967,ti|869078632,ti|939777656,ti|667437825,ti|891089322,ti|993213795,ti|745412678,ti|688630264,ti|753883318,ti|738379837,ti|993276818,ti|892055838,ti|648460518,ti|993255717,ti|745414421,ti|651796316,ti|892537927,ti|982340542,ti|795673944,ti|686038071,ti|1004323703,ti|766203931,ti|842224058,ti|982339785,ti|929270841,ti|846125773,ti|646835293,ti|740445411,ti|787004229,ti|686523773,ti|978069632,ti|691413009,ti|686537893,ti|686032008,ti|883563378,ti|761681621,ti|846134950,ti|766244920,ti|982338724,ti|1005210091,ti|649393978,ti|804558195,ti|686019773,ti|686041248,ti|686534060,ti|649390397,ti|686040774,ti|688672328,ti|910007357,ti|993203284,ti|884537219,ti|891536362,ti|651128731,ti|743683830,ti|667427230,ti|648478331,ti|853042801,ti|760487743,ti|686015354,ti|775793575,ti|756442747,ti|682614358,ti|682602332,ti|740500075,ti|646803724,ti|771983656,ti|740448154,ti|784113384,ti|741701460,ti|646966091,ti|667983753,ti|773140272,ti|842134330,ti|682468051,ti|687219848,ti|740398182,ti|660657230,ti|894651557,ti|773181114,ti|757875827,ti|660651241,ti|926772195,ti|851249021,ti|993292792,ti|686040119,ti|774630876,ti|741672732,ti|759397745,ti|742650456,ti|733684995,ti|786975433,ti|688619648,ti|843644188,ti|1011243263,ti|958986419,ti|666994057,ti|773159427,ti|740488208,ti|743666716,ti|667011136,ti|744544260,ti|932403839,ti|844905002,ti|1004312303,ti|982350385,ti|682755761,ti|795701205,ti|686521320,ti|740497842,ti|771913894,ti|742625079,ti|771996242,ti|667415120,ti|775767193,ti|993174858,ti|742666881,ti|883514515,ti|771922350,ti|919653970,ti|989231067,ti|764131992,ti|771992778,ti|779171317,ti|920517055,ti|651119589,ti|784133042,ti|688665390,ti|884546081,ti|993290780,ti|964667596,ti|894603021,ti|1005206989,ti|786987198,ti|651247296,ti|740417024,ti|764142458,ti|655010154,ti|649397587,ti|853039358,ti|773176128,ti|760489002,ti|993262398,ti|843644221,ti|648462615,ti|982340903,ti|991075378,ti|774597130,ti|688982680,ti|1006564399,ti|775797326,ti|991118012,ti|842215216,ti|779173816,ti|649460421,ti|773135431,ti|978092944,ti|795681025,ti|840047671,ti|927295606,ti|728172635,ti|741710036,ti|946408905,ti|771989128,ti|768384493,ti|669481689,ti|734193744,ti|759392768,ti|655011060,ti|649446217,ti|667001220,ti|851260931,ti|840062839,ti|978068432,ti|667013872,ti|744570190,ti|989209311,ti|982355421,ti|993276447,ti|691415724,ti|946411142,ti|647072585,ti|768406867,ti|646970917,ti|991086191,ti|808720886,ti|686043955,ti|686518936,ti|682751632,ti|688681357,ti|755228846,ti|1004321337,ti|978069221,ti|683636438,ti|929262301,ti|657474218,ti|744543244,ti|683625052,ti|771906397,ti|991111915,ti|773159434,ti|927293468,ti|667404194,ti|683623542,ti|668957449,ti|647066438,ti|682735211,ti|756439496,ti|770526981,ti|682424923,ti|667947556,ti|775782187,ti|740409328,ti|779259214,ti|766188909,ti|759388950,ti|753889146,ti|768409510,ti|660674223,ti|843691446,ti|685222931,ti|744532742,ti|892532326,ti|795701773,ti|926750168,ti|804535664,ti|683649885,ti|753373769,ti|779257511,ti|740435756,ti|766241786,ti|770529773,ti|688972511,ti|653054345,ti|850525304,ti|892533565,ti|682731761,ti|647059825,ti|773174129,ti|688950862,ti|1006559184,ti|983606726,ti|666993675,ti|686537151,ti|1003655829,ti|978077883,ti|667393588,ti|749521292,ti|682422691,ti|926776935,ti|647100280,ti|804542809,ti|891076938,ti|843669818,ti|651117278,ti|919633717,ti|662250431,ti|773182755,ti|784194127,ti|946399482,ti|661289327,ti|808721002,ti|646810280,ti|964672834,ti|738359430,ti|647075960,ti|688995724,ti|983619136,ti|1011356006,ti|770530970,ti|922593145,ti|775769051,ti|740371973,ti|653054845,ti|771931019,ti|982332357,ti|908309743,ti|774640986,ti|922580088,ti|682560993,ti|991105654,ti|993215001,ti|1006562204,ti|666396044,ti|881145408,ti|844904133,ti|651231756,ti|768393722,ti|761666556,ti|795675137,ti|646810908,ti|688648983,ti|686053814,ti|682560997,ti|651163326,ti|646966012,ti|688983808,ti|842132948,ti|768402710,ti|842245757,ti|753882301,ti|741692461,ti|667948345,ti|993190570,ti|738389241,ti|741670250,ti|740451651,ti|1004350040,ti|771985187,ti|685221458,ti|844900163,ti|786969374,ti|651155622,ti|647101108,ti|733691678,ti|728173496,ti|764130783,ti|745423618,ti|987274845,ti|842265246,ti|766237436,ti|771915188,ti|761676751,ti|965000316,ti|658162633,ti|843655591,ti|926780167,ti|773164289,ti|742665304,ti|683625440,ti|741702713,ti|766220270,ti|843681415,ti|688679242,ti|669052480,ti|842237694,ti|804536312,ti|753371966,ti|1012244969,ti|768430117,ti|728203567,ti|682736490,ti|682587221,ti|740439577,ti|688682046,ti|840051819,ti|738383831,ti|745417942,ti|766221435,ti|757882304,ti|851271409,ti|843674894,ti|668970734,ti|667440139,ti|688977847,ti|668947366,ti|770528207,ti|851269363,ti|926768575,ti|978077046,ti|682484618,ti|682759942,ti|808710278,ti|686063766,ti|773152803,ti|770525089,ti|649397500,ti|1011235950,ti|740507570,ti|742179010,ti|982354251,ti|982354143,ti|978069758,ti|989239502,ti|881088762,ti|770601175,ti|648496823,ti|647161820,ti|1005221937,ti|775678895,ti|686046423,ti|1004321842,ti|920517781,ti|842231770,ti|1011349226,ti|766264197,ti|851257074,ti|773149137,ti|957960455,ti|749524971,ti|742632511,ti|667974146,ti|774601471,ti|648467657,ti|666980813,ti|651792907,ti|687216177,ti|993236473,ti|929273715,ti|682760968,ti|932400179,ti|688688357,ti|842251323,ti|1004307671,ti|688614846,ti|660663084,ti|682774812,ti|766188336,ti|851258226,ti|669477403,ti|688620534,ti|785950249,ti|779178115,ti|773111367,ti|921847825,ti|775761848,ti|668973664,ti|774636956,ti|647130259,ti|853054174,ti|686056889,ti|842140700,ti|1003648790,ti|770529587,ti|740411931,ti|667963019,ti|733721288,ti|661277891,ti|982370578,ti|688962186,ti|682742917,ti|663063390,ti|987273881,ti|688974671,ti|773109505,ti|667009607,ti|920503916,ti|779270441,ti|647070724,ti|991127958,ti|946065637,ti|682741946,ti|853045251,ti|964669164,ti|922596495,ti|688610148,ti|688997672,ti|940955402,ti|787001047,ti|682763467,ti|667437575,ti|795668397,ti|691412449,ti|881088094,ti|764140363,ti|651150302,ti|891537783,ti|749519455,ti|843694875,ti|740400334,ti|647186457,ti|651479301,ti|688633523,ti|745432121,ti|770636353,ti|768385716,ti|773176707,ti|683662359,ti|659193860,ti|921846043,ti|991120568,ti|742200346,ti|883505077,ti|993174082,ti|946068538,ti|682755314,ti|851254230,ti|688981064,ti|892057771,ti|1003636738,ti|688687573,ti|647142916,ti|647063843,ti|774601056,ti|795701839,ti|660663318,ti|843674965,ti|655594421,ti|891077914,ti|853058250,ti|926760504,ti|669053043,ti|851270441,ti|842123956,ti|842221795,ti|964662200,ti|842225747,ti|892071498,ti|662253629,ti|1003648230,ti|922579007,ti|741693600,ti|846148523,ti|766256929,ti|1011335938,ti|655584542,ti|688956125,ti|651121856,ti|890082156,ti|1004315098,ti|689000619,ti|940955098,ti|884536888,ti|926784232,ti|840046710,ti|1004308679,ti|647110262,ti|774630467,ti|742646731,ti|991081623,ti|740379716,ti|738396366,ti|740449914,ti|770519025,ti|647106909,ti|683611368,ti|660652975,ti|775769206,ti|993239270,ti|1005206644,ti|667950860,ti|983624144,ti|667949156,ti|761658170,ti|742644818,ti|991123808,ti|682476974,ti|742199823,ti|978065910,ti|771922569,ti|682574614,ti|682417215,ti|669049344,ti|982310644,ti|940962256,ti|766218679,ti|993190572,ti|740366199,ti|993204805,ti|764122786,ti|738390654,ti|840048627,ti|993191557,ti|761658646,ti|738390322,ti|775791205,ti|771926394,ti|773155706,ti|682595537,ti|779249247,ti|742161213,ti|775678234,ti|779243510,ti|687213741,ti|1006540314,ti|688663995,ti|995119857,ti|669475221,ti|784187927,ti|860238640,ti|667989989,ti|846139788,ti|843702298,ti|862979255,ti|688641589,ti|660664183,ti|786979208,ti|742195856,ti|646813883,ti|740513305,ti|738365444,ti|686047740,ti|919636594,ti|741702345,ti|687192171,ti|682583844,ti|647174227,ti|647133863,ti|661279783,ti|786997910,ti|786982462,ti|669482494,ti|682749734,ti|929274143,ti|667003259,ti|666986560,ti|1005219369,ti|808707708,ti|843649589,ti|886681986,ti|741685657,ti|929283930,ti|682738361,ti|982334928,ti|683663315,ti|922595855,ti|768404654,ti|682729826,ti|651246935,ti|682740490,ti|649406315,ti|683632220,ti|844899057,ti|686032382,ti|688671314,ti|771908032,ti|926764214,ti|982306375,ti|733676869,ti|773159261,ti|651486359,ti|647167780,ti|770518882,ti|761672465,ti|886478351,ti|902780520,ti|669490547,ti|991077863,ti|668964873,ti|886718564,ti|759395167,ti|667424518,ti|774726012,ti|779258265,ti|761661503,ti|666230799,ti|1003648492,ti|982371034,ti|851255228,ti|883508386,ti|742684409,ti|1003654584,ti|775758300,ti|745416855,ti|688990700,ti|842262913,ti|929267434,ti|669043912,ti|742195974,ti|1012244453,ti|742183266,ti|648498097,ti|785948371,ti|978087606,ti|768388558,ti|1011207730,ti|682742575,ti|648480895,ti|682564222,ti|682759118,ti|646850414,ti|891536076,ti|742640750,ti|884538654,ti|846121159,ti|844913314,ti|740403975,ti|744560858,ti|743641635,ti|668956755,ti|753379536,ti|983603352,ti|771999304,ti|987271505,ti|682768880,ti|920503569,ti|1011203160,ti|786992713,ti|761669032,ti|771929742,ti|686018151,ti|995114088,ti|646796871,ti|764136453,ti|946069498,ti|940969644,ti|770633174,ti|991089040,ti|738390740,ti|768414158,ti|666390313,ti|919652833,ti|661297997,ti|740373824,ti|843725993,ti|742619279,ti|688960997,ti|982365278,ti|766185473,ti|669482948,ti|1003647344,ti|784121000,ti|883515065,ti|688994818,ti|978077299,ti|891543734,ti|740500577,ti|784129285,ti|738396926,ti|779282543,ti|654963845,ti|728199962,ti|771989635,ti|740400487,ti|688648989,ti|768437495,ti|749524839,ti|654963173,ti|946408542,ti|983604265,ti|647113469,ti|646974657,ti|908317447,ti|761696727,ti|982354163,ti|779287250,ti|651161661,ti|774722591,ti|682751694,ti|750402507,ti|784117816,ti|779283934,ti|654969034,ti|742158240,ti|660653703,ti|743661648,ti|664252117,ti|647143780,ti|929260998,ti|686064581,ti|646852620,ti|744575749,ti|774625999,ti|657478410,ti|917750588,ti|908325104,ti|741698389,ti|989220879,ti|1006571192,ti|733723964,ti|742687530,ti|759394473,ti|775762549,ti|664250955,ti|991111428,ti|740412898,ti|688987257,ti|840066038,ti|741680299,ti|1006542198,ti|993256770,ti|987280163,ti|744568138,ti|728204800,ti|734185826,ti|768408704,ti|688627480,ti|764261116,ti|667417153,ti|741671160,ti|742688320,ti|843727907,ti|851271564,ti|958966017,ti|983615685,ti|745415678,ti|920499701,ti|768405794,ti|773123833,ti|897204941,ti|688623611,ti|743648533,ti|775753014,ti|649461669,ti|929279526,ti|929852949,ti|774606876,ti|655593949,ti|771908484,ti|892050608,ti|766263635,ti|754189992,ti|740391666,ti|919632154,ti|686523760,ti|892558956,ti|682410541,ti|842265652,ti|927293168,ti|770520170,ti|982313708,ti|741680423,ti|987277982,ti|784185465,ti|663059970,ti|744533953,ti|770607523,ti|740402691,ti|685224020,ti|764116405,ti|667417635,ti|886406788,ti|842221089,ti|682407109,ti|773120291,ti|742652253,ti|760502604,ti|1011339261,ti|766254305,ti|740518062,ti|740364002,ti|688681014,ti|655585061,ti|661288414,ti|657481959,ti|786976815,ti|740366368,ti|929256004,ti|688612749,ti|837505941,ti|770636857,ti|991127431,ti|654969553,ti|667946199,ti|1004354718,ti|770531594,ti|982353278,ti|651483989,ti|779279831,ti|744557546,ti|685207714,ti|687199483,ti|772004106,ti|766255740,ti|646830891,ti|646801014,ti|659192942,ti|653051101,ti|651117618,ti|667013345,ti|771906533,ti|655575575,ti|922580802,ti|687209893,ti|770508689,ti|742192444,ti|1011348801,ti|745436786,ti|740527560,ti|987280140,ti|933065642,ti|733725534,ti|669039852,ti|779257695,ti|804554491,ti|779249972,ti|682611394,ti|661276103,ti|891087677,ti|768404193,ti|667951740,ti|744575149,ti|732821840,ti|983603196,ti|964665295,ti|965000411,ti|853052505,ti|682580718,ti|753882969,ti|647108228,ti|742635788,ti|946401626,ti|728049265,ti|881135418,ti|773160535,ti|741700994,ti|667990802,ti|1011342246,ti|784115820,ti|740492651,ti|663611850,ti|734193627,ti|756443021,ti|920503637,ti|884531749,ti|785962542,ti|840054635,ti|919653856,ti|686060727,ti|977790551,ti|667405494,ti|851278818,ti|685216916,ti|964993357,ti|688613204,ti|646855037,ti|1012239521,ti|740401225,ti|926762004,ti|846148149,ti|669476945,ti|842232483,ti|667388830,ti|891082804,ti|742195234,ti|687180211,ti|682467186,ti|649392263,ti|682564627,ti|1005219017,ti|682762861,ti|927292594,ti|753889057,ti|682399400,ti|843673537,ti|982359285,ti|779175879,ti|964676991,ti|686051767,ti|773146796,ti|787000826,ti|745434036,ti|686541233,ti|779285469,ti|770538855,ti|770609063,ti|742632813,ti|738370531,ti|982342124,ti|772005445,ti|1004306693,ti|775776584,ti|842231771,ti|846146159,ti|993195010,ti|663060116,ti|764124405,ti|742172921,ti|840039257,ti|840056096,ti|688978586,ti|964684992,ti|646861563,ti|669045809,ti|991089958,ti|750422466,ti|745422381,ti|993291494,ti|785939350,ti|774726494,ti|651478458,ti|775760814,ti|741712872,ti|733718997,ti|844909218,ti|687217392,ti|651157867,ti|744528544,ti|779170522,ti|682410633,ti|741670401,ti|885179824,ti|1006560167,ti|768391535,ti|993178908,ti|842265185,ti|741711878,ti|667391431,ti|669490901,ti|842245347,ti|774730940,ti|761682313,ti|744544792,ti|648479977,ti|843681832,ti|842261331,ti|908317651,ti|666991563,ti|744532779,ti|750405346,ti|987284756,ti|842141169,ti|691407828,ti|908335172,ti|686042927,ti|840037627,ti|991130651,ti|691412702,ti|774726135,ti|842236764,ti|682408170,ti|1005213043,ti|766250811,ti|785955434,ti|657474942,ti|728172803,ti|770524613,ti|667965613,ti|843700127,ti|660655140,ti|920518100,ti|750411795,ti|977786507,ti|891536524,ti|768430257,ti|808711592,ti|682597144,ti|749520008,ti|982341390,ti|682397291,ti|926754250,ti|770619934,ti|761675876,ti|842238665,ti|991106325,ti|743660833,ti|666397507,ti|910009263,ti|842217431,ti|795669980,ti|760493250,ti|922584954,ti|744525352,ti|646807591,ti|682586737,ti|646856063,ti|851262797,ti|888820093,ti|743670791,ti|978086814,ti|655006811,ti|926780977,ti|686015627,ti|646969671,ti|846135520,ti|647160038,ti|993226392,ti|940970802,ti|686048555,ti|795675543,ti|989213198,ti|647119388,ti|1003647620,ti|766253277,ti|647185750,ti|744546626,ti|668960042,ti|779267468,ti|770513290,ti|785935885,ti|740420178,ti|983611823,ti|784125097,ti|661290725,ti|761682627,ti|1011330255,ti|683614820,ti|780477292,ti|742172319,ti|666398397,ti|648465519,ti|1003657628,ti|989214638,ti|991083527,ti|978095509,ti|785963268,ti|648010158,ti|785956673,ti|682604701,ti|989223550,ti|933062843,ti|843687222,ti|766254746,ti|843724659,ti|989223603,ti|991124803,ti|742190296,ti|682473656,ti|891083256,ti|740502466,ti|773178191,ti|983602201,ti|891087340,ti|667426624,ti|745414964,ti|648469146,ti|687209286,ti|651231765,ti|775772016,ti|686526099,ti|993202431,ti|804540436,ti|687194729,ti|743664407,ti|919654102,ti|654971499,ti|982305901,ti|775662301,ti|667424672,ti|649388214,ti|682605050,ti|1011208140,ti|1005205042,ti|655575855,ti|940966241,ti|732818943,ti|682405679,ti|844907100,ti|667990859,ti|757880749,ti|795676517,ti|686031231,ti|667966908,ti|843700214,ti|919633334,ti|1012242710,ti|657483783,ti|929261556,ti|770634338,ti|764138970,ti|919654774,ti|667398394,ti|766186069,ti|1004306710,ti|683626027,ti|740366916,ti|669044093,ti|978065184,ti|804538983,ti|775770384,ti|779172139,ti|649399564,ti|743642679,ti|780487257,ti|851261046,ti|993202381,ti|766191781,ti|771931694,ti|891082110,ti|761697954,ti|773114061,ti|926774864,ti|779256539,ti|691407471,ti|667390817,ti|775673518,ti|738364244,ti|667003538,ti|686033831,ti|885177667,ti|646830900,ti|1005219106,ti|1004333709,ti|920519529,ti|653049371,ti|771925345,ti|651805641,ti|682550534,ti|683636295,ti|651242736,ti|734182541,ti|932398690,ti|667447598,ti|688656963,ti|982307955,ti|842218486,ti|773186344,ti|651158352,ti|646797425,ti|743651348,ti|734192634,ti|658163640,ti|647163428,ti|1011345411,ti|773159684,ti|667945302,ti|922589135,ti|929284192,ti|993195762,ti|738388363,ti|991107469,ti|891082031,ti|1004295371,ti|742628111,ti|843705592,ti|780489689,ti|682604053,ti|647173471,ti|1011344015,ti|884531477,ti|933065913,ti|773164030,ti|651148597,ti|927301894,ti|761661061,ti|766254322,ti|1011357482,ti|922591190,ti|843648947,ti|655582991,ti|654959925,ti|817799176,ti|743663789,ti|786989821,ti|654962006,ti|686518954,ti|785967945,ti|774589780,ti|649457933,ti|768378651,ti|843650083,ti|686522689,ti|647163751,ti|743650531,ti|651125609,ti|655579972,ti|743669423,ti|683625722,ti|771929856,ti|688962492,ti|920492212,ti|795700815,ti|779177582,ti|682748508,ti|943305199,ti|745435935,ti|761656864,ti|682738187,ti|983621191,ti|768407165,ti|1012246894,ti|771907991,ti|651481216,ti|780490886,ti|784109050,ti|929251607,ti|685219589,ti|728195730,ti|775677307,ti|795697089,ti|742618507,ti|753379904,ti|743645136,ti|779288792,ti|993196623,ti|742160866,ti|883499507,ti|667432868,ti|657482395,ti|993222741,ti|926785194,ti|772003437,ti|890084830,ti|919648777,ti|991112172,ti|983617559,ti|929273857,ti|773126618,ti|651482591,ti|743661200,ti|886480395,ti|780484437,ti|682568922,ti|667962860,ti|761692337,ti|785946781,ti|932397885,ti|892531600,ti|774728114,ti|785952424,ti|766253504,ti|682422233,ti|648459944,ti|780476632,ti|744561431,ti|691412757,ti|688977309,ti|770534024,ti|686033672,ti|688975804,ti|649401580,ti|660668447,ti|733688306,ti|775679594,ti|842119373,ti|744556742,ti|648474666,ti|989225834,ti|784140381,ti|842120653,ti|683619452,ti|667446124,ti|686541405,ti|682603025,ti|804547508,ti|983609616,ti|851276539,ti|929274948,ti|651126623,ti|651130916,ti|843716426,ti|921310712,ti|683619469,ti|646854653,ti|957959929,ti|770519006,ti|753369822,ti|843684228,ti|749519060,ti|932406014,ti|757874905,ti|780487569,ti|786992881,ti|742659341,ti|884541368,ti|989231361,ti|795679191,ti|964998928,ti|884545104,ti|775775999,ti|1005219138,ti|646854175,ti|647118670,ti|886676253,ti|987287119,ti|647126424,ti|682606223,ti|1011240987,ti|775680255,ti|843702553,ti|779260131,ti|651240014,ti|744558155,ti|764266409,ti|648472929,ti|1011355534,ti|770515921,ti|734197170,ti|743655197,ti|647140045,ti|843687307,ti|881089591,ti|1006555209,ti|891142824,ti|667945594,ti|795678754,ti|779285121,ti|668947035,ti|843724882,ti|920518557,ti|784112734,ti|774602045,ti|894607079,ti|740486296,ti|888884721,ti|978088524,ti|843687520,ti|804550283,ti|734160861,ti|891545032,ti|688946422,ti|734181447,ti|842264860,ti|922591219,ti|775773450,ti|774636309,ti|957966215,ti|862989817,ti|991082894,ti|908325172,ti|775663100,ti|687177203,ti|898306096,ti|686539143,ti|741715613,ti|770640198,ti|775798820,ti|779292015,ti|646800232,ti|750403156,ti|775759085,ti|929274764,ti|728178143,ti|893401565,ti|725576332,ti|744558453,ti|764129255,ti|908326493,ti|651244141,ti|867437741,ti|745420826,ti|786984353,ti|1011342627,ti|686519775,ti|851277104,ti|732817901,ti|686064738,ti|991074461,ti|770537771,ti|682555455,ti|892529903,ti|983614381,ti|846138078,ti|890079824,ti|770603371,ti|893341886,ti|977795048,ti|1004342356,ti|691451742,ti|785935456,ti|661283843,ti|773160613,ti|667972590,ti|688676631,ti|740389898,ti|840048865,ti|732850029,ti|766198363,ti|740525847,ti|771912674,ti|688635806,ti|993245973,ti|770542056,ti|840061493,ti|669037002,ti|779235759,ti|753368345,ti|862978758,ti|667004929,ti|890124591,ti|750422284,ti|647100570,ti|929280218,ti|946407590,ti|886712308,ti|840048391,ti|943300910,ti|775796133,ti|753380691,ti|688654212,ti|785938411,ti|883515946,ti|883512821,ti|682609759,ti|655580684,ti|772000350,ti|908332552,ti|770623519,ti|775757088,ti|682736194,ti|964668598,ti|861199239,ti|688616650,ti|902785498,ti|888858017,ti|745413977,ti|919653665,ti|732825851,ti|775788570,ti|686050585,ti|1005211560,ti|964687108,ti|738370915,ti|844905502,ti|741674367,ti|647059942,ti|688636998,ti|773121445,ti|744541171,ti|655585324,ti|753368385,ti|750413067,ti|687189245,ti|662250486,ti|740513388,ti|764144258,ti|647988379,ti|977796380,ti|651114582,ti|728049486,ti|810546785,ti|682584968,ti|786979152,ti|851272675,ti|744528841,ti|740386623,ti|724663260,ti|886485986,ti|795665941,ti|732811992,ti|667009107,ti|686055514,ti|919643959,ti|920496577,ti|766233243,ti|843725316,ti|943302277,ti|667395635,ti|940954822,ti|784124252,ti|964712701,ti|891083555,ti|1006540882,ti|685222739,ti|669043049,ti|779285057,ti|732845059,ti|886671581,ti|759392561,ti|733718425,ti|995118319,ti|775753596,ti|927299247,ti|1005223488,ti|686537719,ti|685206080,ti|993259823,ti|989202826,ti|687210135,ti|957967148,ti|728179341,ti|989212236,ti|733652368,ti|920511661,ti|743673795,ti|743640769,ti|840054002,ti|766260541,ti|891080109,ti|892068017,ti|709595578,ti|884526197,ti|669477527,ti|774590139,ti|808710742,ti|779275588,ti|964711586,ti|682558050,ti|993293714,ti|886575666,ti|963232878,ti|688690238,ti|733656580,ti|682399138,ti|688674334,ti|773123299,ti|668964020,ti|906491043,ti|932403077,ti|738373258,ti|978098786,ti|683613467,ti|786979094,ti|724660047,ti|926785154,ti|685215921,ti|892057917,ti|883558249,ti|651486060,ti|651805785,ti|740491412,ti|688985729,ti|943304281,ti|964680311,ti|688948274,ti|646852862,ti|773176543,ti|667960179,ti|848611375,ti|943302032,ti|785956247,ti|773153365,ti|740366668,ti|964672757,ti|804538102,ti|842129733,ti|688957444,ti|883511001,ti|965005141,ti|682391597,ti|930900287,ti|892046129,ti|682750221,ti|1005224504,ti|687189514,ti|982351320,ti|843727343,ti|667390120,ti|842135224,ti|688963026,ti|742615328,ti|842240433,ti|770517671,ti|770535739,ti|744547055,ti|667448945,ti|646833795,ti|993260310,ti|993220027,ti|906493720,ti|888909417,ti|647178699,ti|987289713,ti|768425664,ti|983620825,ti|842224287,ti|657478460,ti|842212165,ti|688642229,ti|964668864,ti|740518242,ti|946399421,ti|771906041,ti|669476112,ti|775776203,ti|669039687,ti|768416799,ti|742626737,ti|648005194,ti|939773659,ti|666392641,ti|682415357,ti|890147680,ti|683657054,ti|886649157,ti|989231855,ti|1011363386,ti|886645469,ti|774638319,ti|668955913,ti|884531590,ti|883581764,ti|899916349,ti|894671224,ti|892062530,ti|745424692,ti|742628589,ti|977792359,ti|688655328,ti|660673246,ti|688980096,ti|780491361,ti|958958948,ti|1011354139,ti|1002753508,ti|840056518,ti|1011209545,ti|993265938,ti|840035842,ti|804559405,ti|1011230479,ti|895078633,ti|930896964,ti|669040696,ti|744552959,ti|683643863,ti|744574622,ti|920491371,ti|653047980,ti|1011358182,ti|647176229,ti|768399497,ti|741687602,ti|740521177,ti|646958958,ti|897188290,ti|745433272,ti|742661919,ti|982326735,ti|768425295,ti|651114976,ti|884526768,ti|766204009,ti|843725726,ti|725590320,ti|861202637,ti|929112937,ti|885209752,ti|744552200,ti|733713216,ti|922576214,ti|920513799,ti|883521848,ti|686029578,ti|742664789,ti|753375114,ti|649404514,ti|891142175,ti|766254575,ti|842256254,ti|745419409,ti|779255212,ti|732812787,ti|784117222,ti|726438687,ti|745413802,ti|663062266,ti|654962995,ti|759385568,ti|723442560,ti|775754875,ti|843653157,ti|669489183,ti|930903953,ti|982316954,ti|1006568563,ti|991110057,ti|770606584,ti|740489797,ti|759386873,ti|740521035,ti|743648089,ti|750410920,ti|1005220065,ti|732813315,ti|885172696,ti|843662832,ti|1003657153,ti|843690541,ti|774640305,ti|926761956,ti|655585204,ti|686023866,ti|682484489,ti|647179738,ti|775794373,ti|686043988,ti|766210683,ti|773157907,ti|687183571,ti|846142135,ti|978099451,ti|740415809,ti|654971397,ti|957962541,ti|667970283,ti|1006552328,ti|666990373,ti|648467710,ti|917751787,ti|853050088,ti|958986180,ti|766245561,ti|734195365,ti|795692662,ti|840060350,ti|740365428,ti|1011244483,ti|651796809,ti|682397761,ti|760505995,ti|688680716,ti|1003658508,ti|667395649,ti|993249734,ti|770630404,ti|766256471,ti|647177372,ti|991074062,ti|840039883,ti|795695339,ti|910015610,ti|922577004,ti|766268737,ti|669491105,ti|851269837,ti|667958552,ti|740509526,ti|682748589,ti|977787606,ti|773183486,ti|660668128,ti|770522221,ti|842236581,ti|768432424,ti|667445518,ti|886646698,ti|667007807,ti|666396560,ti|651802301,ti|927294978,ti|886407428,ti|993226256,ti|989211058,ti|761680052,ti|779270853,ti|667008175,ti|728196733,ti|658160685,ti|738381300,ti|768431589,ti|744566033,ti|993237193,ti|668957161,ti|899904279,ti|648485568,ti|742168704,ti|779181003,ti|738372925,ti|766244177,ti|939780122,ti|939782214,ti|666999394,ti|669481573,ti|888822674,ti|768387853,ti|691410640,ti|1003646364,ti|733608881,ti|881147668,ti|908329109,ti|895096803,ti|993242194,ti|646956576,ti|750409642,ti|1004312228,ti|669045725,ti|741689067,ti|666397603,ti|649460374,ti|771994724,ti|667952792,ti|853053595,ti|927302186,ti|983610841,ti|646848945,ti|892049684,ti|725585744,ti|784194239,ti|780482169,ti|666229545,ti|946067659,ti|659192725,ti|686057059,ti|779274129,ti|922585330,ti|883505357,ti|895099055,ti|692309782,ti|665352322,ti|867420118,ti|892068186,ti|764124264,ti|940965445,ti|733694248,ti|964713340,ti|686053167,ti|883520598,ti|779288289,ti|740485961,ti|843689546,ti|734189637,ti|869079055,ti|668984581,ti|795672175,ti|1004298467,ti|850510996,ti|648477161,ti|1004346560,ti|740394891,ti|989235591,ti|964685995,ti|732868325,ti|982329165,ti|775792147,ti|753376555,ti|964988351,ti|761684034,ti|1011207993,ti|742687585,ti|779242929,ti|691413154,ti|946072464,ti|738394813,ti|688613530,ti|773160345,ti|985089626,ti|742627963,ti|920515574,ti|920502095,ti|993297655,ti|993276920,ti|666976543,ti|760492290,ti|647075462,ti|780488476,ti|851249157,ti|770605451,ti|685214778,ti|742692299,ti|766238114,ti|779258128,ti|886407046,ti|682394795,ti|897790032,ti|894625688,ti|851262375,ti|740452550,ti|939781807,ti|647064248,ti|733670215,ti|774721830,ti|897190738,ti|743662781,ti|982359299,ti|851273746,ti|686534587,ti|888909161,ti|774599412,ti|897204666,ti|843724390,ti|742197168,ti|764261937,ti|989196873,ti|883557267,ti|646957528,ti|1004305572,ti|883586402,ti|688667945,ti|773175282,ti|669476302,ti|853037491,ti|982361428,ti|682430398,ti|732818391,ti|740428830,ti|682424541,ti|682779103,ti|651123705,ti|668960526,ti|687186465,ti|873708796,ti|743641157,ti|795703112,ti|761685106,ti|780497480,ti|682736775,ti|884532852,ti|815706893,ti|732850358,ti|740410802,ti|851267228,ti|993235780,ti|853045884,ti|745426579,ti|682468269,ti|919637499,ti|842237290,ti|688667989,ti|742636829,ti|982355142,ti|688666046,ti|682561943,ti|682731174,ti|740485895,ti|744572902,ti|648050019,ti|687195174,ti|661294704,ti|663059585,ti|779287593,ti|853037703,ti|843658119,ti|768381896,ti|682406708,ti|686035908,ti|651475263,ti|741698947,ti|682743170,ti|906488854,ti|926779280,ti|987292875,ti|908328685,ti|688686227,ti|738398232,ti|682596305,ti|768435945,ti|982371299,ti|983599326,ti|786967934,ti|993253719,ti|686020893,ti|666391012,ti|1006572379,ti|929256591,ti|766268292,ti|891103100,ti|732857038,ti|682607263,ti|987277049,ti|683615501,ti|732811080,ti|843710817,ti|779280877,ti|910008964,ti|991077536,ti|850532440,ti|775760903,ti|1011341352,ti|741715265,ti|726448963,ti|919645853,ti|853039409,ti|764262875,ti|780497242,ti|742175275,ti|660659998,ti|779282079,ti|773169457,ti|775675780,ti|768394609,ti|686049135,ti|779293333,ti|891559483,ti|648495719,ti|843694684,ti|686018712,ti|686017344,ti|901291868,ti|919646413,ti|667428398,ti|779270432,ti|667401058,ti|991093941,ti|766236652,ti|1004306507,ti|785952850,ti|919636547,ti|745421884,ti|667950678,ti|682410569,ti|666229796,ti|740440499,ti|667398581,ti|795694343,ti|774641047,ti|843690478,ti|682769320,ti|843725904,ti|965012427,ti|740428668,ti|660668831,ti|668945711,ti|728183581,ti|667013524,ti|742169354,ti|779170198,ti|993273126,ti|964683738,ti|682416199,ti|766227407,ti|846133413,ti|651160282,ti|761658618,ti|929270555,ti|843704587,ti|667972510,ti|843694286,ti|740488633,ti|929110297,ti|738380961,ti|768382794,ti|687216341,ti|922572203,ti|682561922,ti|682424232,ti|1003660936,ti|851257721,ti|933066164,ti|770528954,ti|743676312,ti|843672142,ti|964995187,ti|753373663,ti|761667806,ti|688978158,ti|964993897,ti|669487624,ti|964686944,ti|741635651,ti|773172556,ti|908315651,ti|651117931,ti|899927889,ti|775661492,ti|738396736,ti|682473500,ti|964997823,ti|932406741,ti|688627947,ti|761665455,ti|780486489,ti|743679105,ti|646960945,ti|964715583,ti|667975597,ti|770621144,ti|651125795,ti|647108678,ti|688993656,ti|964717248,ti|883523900,ti|892070276,ti|964722126,ti|728048704,ti|768379752,ti|843669444,ti|795686490,ti|784196300,ti|989199543,ti|773113471,ti|929258415,ti|766259775,ti|662257200,ti|808709491,ti|647178167,ti|749521393,ti|795698082,ti|993198394,ti|842213732,ti|784193545,ti|649460772,ti|688630960,ti|983617873,ti|742686939,ti|750401867,ti|964725515,ti|843704700,ti|842223691,ti|795671797,ti|886470728,ti|683622522,ti|843686644,ti|804534322,ti|647136741,ti|929278009,ti|742658998,ti|667397911,ti|773114362,ti|784184246,ti|667946766,ti|808710932,ti|749522933,ti|741710189,ti|648587292,ti|740418935,ti|771913746,ti|943305638,ti|1004304437,ti|761694609,ti|982359487,ti|647064443,ti|892070431,ti|784113918,ti|843650244,ti|740451664,ti|982343348,ti|842126858,ti|983621430,ti|667389285,ti|683658940,ti|842128581,ti|919641418,ti|688672430,ti|982327651,ti|740384764,ti|764124930,ti|886685166,ti|688681924,ti|669053267,ti|784122764,ti|770535719,ti|667002993,ti|993216971,ti|883511955,ti|853034142,ti|920501092,ti|740415858,ti|649461454,ti|842240015,ti|946404943,ti|755229645,ti|768410024,ti|773158507,ti|993285102,ti|744559566,ti|667975590,ti|926777868,ti|688609261,ti|740439111,ti|779265924,ti|1006541545,ti|685223416,ti|649397180,ti|929283295,ti|965307666,ti|861205956,ti|893404189,ti|929349174,ti|687191260,ti|883550607,ti|886458417,ti|779268652,ti|771906968,ti|775681166,ti|667425638,ti|926778456,ti|774728038,ti|740502324,ti|779267717,ti|978071196,ti|1011222067,ti|655008407,ti|742695012,ti|779274906,ti|891083745,ti|683652321,ti|1004320283,ti|843668405,ti|842241387,ti|862914406,ti|683653790,ti|922595172,ti|743653288,ti|655006219,ti|740382500,ti|742695167,ti|682417231,ti|687214461,ti|920488819,ti|886643075,ti|1004298052,ti|688637191,ti|993260170,ti|930901720,ti|646852038,ti|768387451,ti|744525484,ti|688619444,ti|753377859,ti|688623494,ti|993219264,ti|1003653068,ti|771920372,ti|683620142,ti|738395904,ti|890082513,ti|795671876,ti|1003636055,ti|920520236,ti|1011204682,ti|764123679,ti|648492005,ti|920491185,ti|648477420,ti|667425803,ti|1011342417,ti|682423929,ti|740522908,ti|780498060,ti|853049402,ti|775679760,ti|768394744,ti|740408640,ti|687191577,ti|756439891,ti|687215268,ti|982350658,ti|744529271,ti|853038111,ti|957969635,ti|795701031,ti|770512548,ti|812441050,ti|744575054,ti|688673430,ti|740412795,ti|761687806,ti|661291301,ti|768409985,ti|648468879,ti|946398294,ti|908311768,ti|738385286,ti|982353094,ti|891540907,ti|892051755,ti|836850785,ti|842246090,ti|840059209,ti|688628547,ti|964999762,ti|688969402,ti|929852910,ti|920503003,ti|982370384,ti|685208300,ti|780485897,ti|983623092,ti|647183764,ti|939781935,ti|646825822,ti|682753964,ti|853042416,ti|766205839,ti|892070114,ti|649453131,ti|764123372,ti|773144657,ti|742634650,ti|771920704,ti|646824933,ti|886416144,ti|669475921,ti|742667693,ti|775793771,ti|846153288,ti|646805637,ti|686056006,ti|647165508,ti|940971717,ti|851265571,ti|750408064,ti|741694100,ti|732813433,ti|657480449,ti|804542424,ti|728197589,ti|922578048,ti|1004330486,ti|682606313,ti|786969668,ti|741687536,ti|691410354,ti|661282059,ti|926783188,ti|775789021,ti|682425957,ti|910015112,ti|773162487,ti|667959103,ti|891535277,ti|682565248,ti|993246037,ti|922581129,ti|756441532,ti|846150034,ti|753376943,ti|784114467,ti|744549827,ti|926771730,ti|738359308,ti|920487518,ti|773118224,ti|728187294,ti|842245841,ti|932404144,ti|926784957,ti|1005212776,ti|804541727,ti|982333898,ti|728179368,ti|649396909,ti|930907447,ti|844910715,ti|744549758,ti|655587856,ti|683634189,ti|686023811,ti|734188467,ti|933066917,ti|1004308211,ti|667429147,ti|993185924,ti|991108965,ti|686525157,ti|651800691,ti|750410440,ti|667985581,ti|688676164,ti|946395263,ti|682771926,ti|881089270,ti|651249215,ti|785964373,ti|846149018,ti|842214929,ti|926776735,ti|842126156,ti|658159027,ti|744534547,ti|661278985,ti|768380831,ti|647069516,ti|795702937,ti|804537908,ti|658155400,ti|649392557,ti|732811570,ti|647066990,ti|989221255,ti|770516510,ti|753890596,ti|774605259,ti|908324687,ti|771914176,ti|846121412,ti|663060641,ti|1011363547,ti|651234442,ti|651804323,ti|648466076,ti|774598003,ti|666992221,ti|775679292,ti|839109559,ti|666993457,ti|774724547,ti|651114119,ti|740423283,ti|786996572,ti|991107244,ti|991095027,ti|993276388,ti|991114568,ti|891542467,ti|840048588,ti|770530032,ti|759391828,ti|885179879,ti|964995858,ti|738359894,ti|683640027,ti|742169073,ti|867412148,ti|1011353686,ti|655575809,ti|850532152,ti|764130559,ti|991102850,ti|667950875,ti|742173362,ti|892528036,ti|740436240,ti|686021240,ti|1011363684,ti|774591497,ti|846122258,ti|940967076,ti|843665692,ti|946401642,ti|668970466,ti|893403231,ti|964999345,ti|993215410,ti|688652430,ti|993276742,ti|842231073,ti|660668677,ti|753372150,ti|646965918,ti|993289607,ti|728184030,ti|921310292,ti|733609759,ti|775755410,ti|978082661,ti|940967171,ti|774630836,ti|667986173,ti|753379959,ti|1011204025,ti|740505371,ti|688978009,ti|764122262,ti|842140041,ti|667953098,ti|844900095,ti|1005206570,ti|742194092,ti|886406604,ti|869079001,ti|843643424,ti|741690734,ti|753381752,ti|688680433,ti|669476319,ti|738393977,ti|989212738,ti|775673436,ti|655004773,ti|766265508,ti|940957770,ti|775660437,ti|742182670,ti|1003638951,ti|770618241,ti|743667204,ti|982309743,ti|991084764,ti|993252189,ti|780486799,ti|688613093,ti|683652855,ti|740434165,ti|1004327311,ti|842240635,ti|993244411,ti|940956851,ti|842227610,ti|647176691,ti|784110396,ti|891578448,ti|756439474,ti|922573203,ti|867408970,ti|651240270,ti|648580052,ti|766257626,ti|686053852,ti|741682758,ti|795701644,ti|688994999,ti|682477612,ti|655582166,ti|989222681,ti|669041548,ti|686049378,ti|667003519,ti|688949390,ti|883509304,ti|773132984,ti|862986459,ti|660651085,ti|740518434,ti|744571657,ti|964992478,ti|741685869,ti|733685995,ti|667007988,ti|987289942,ti|654999951,ti|891085185,ti|1011343480,ti|750402079,ti|780494280,ti|977787476,ti|666398006,ti|738377790,ti|682421122,ti|1011226046,ti|922579550,ti|683640373,ti|891090609,ti|843728196,ti|744562505,ti|667963804,ti|740428491,ti|1005207828,ti|738395791,ti|660660241,ti|741687496,ti|779172560,ti|982304259,ti|688989587,ti|740496574,ti|991119153,ti|740496407,ti|842221901,ti|926778980,ti|742693601,ti|946399193,ti|654973416,ti|688665718,ti|761692275,ti|742691328,ti|1004299402,ti|657483842,ti|661277912,ti|682746850,ti|795696363,ti|651156583,ti|771988415,ti|772007185,ti|842245539,ti|741714148,ti|932404695,ti|647167257,ti|658163761,ti|770623033,ti|682417099,ti|843728261,ti|795696939,ti|964992264,ti|688999186,ti|688619437,ti|741701798,ti|886407979,ti|688679479,ti|742614228,ti|768405708,ti|842232437,ti|843689924,ti|669493076,ti|786999504,ti|891087573,ti|744571168,ti|843670681,ti|750419259,ti|662249250,ti|753376112,ti|840048878,ti|682610204,ti|669043458,ti|663062145,ti|688955606,ti|908322893,ti|669485158,ti|770599051,ti|744539177,ti|804542288,ti|1011359354,ti|804538875,ti|740501686,ti|740382071,ti|773143955,ti|964671760,ti|773136551,ti|840044630,ti|686529815,ti|770631165,ti|744523766,ti|964666615,ti|991118218,ti|743646303,ti|654965629,ti|651123206,ti|744542542,ti|740413132,ti|682605918,ti|669482713,ti|770534307,ti|993272726,ti|685204542,ti|740413945,ti|688998208,ti|682583940,ti|682406150,ti|646807046,ti|773163847,ti|743666170,ti|771998523,ti|742612943,ti|1011231013,ti|683627276,ti|920518926,ti|989199039,ti|667989856,ti|686521098,ti|892066027,ti|939780388,ti|774636202,ti|646802986,ti|1003655551,ti|843716868,ti|649446577,ti|666995006,ti|742647480,ti|728171581,ti|919648736,ti|766196875,ti|920518518,ti|784111559,ti|740518715,ti|919643740,ti|922593188,ti|775788750,ti|773147905,ti|920492134,ti|766186479,ti|740429608,ti|1004329015,ti|773150074,ti|989208314,ti|991104350,ti|851248895,ti|983607925,ti|785931162,ti|768380675,ti|940955842,ti|738372934,ti|651159543,ti|740407427,ti|843654909,ti|682470210,ti|687186371,ti|740519013,ti|770607266,ti|728187406,ti|669474588,ti|770610846,ti|669486479,ti|842217630,ti|738369517,ti|779170709,ti|957960091,ti|688634263,ti|682598193,ti|888890371,ti|768408400,ti|682772702,ti|993294867,ti|669470978,ti|766249034,ti|1012241858,ti|774598804,ti|846135585,ti|667427995,ti|764262871,ti|766188417,ti|773114957,ti|772001577,ti|853055229,ti|884535972,ti|770630265,ti|978080456,ti|930902162,ti|779175929,ti|740361909,ti|843727597,ti|651233388,ti|993186119,ti|646958018,ti|888821514,ti|646805655,ti|804562766,ti|846116651,ti|989203247,ti|993270565,ti|667422286,ti|761679637,ti|646832279,ti|977786352,ti|647174226,ti|755227842,ti|664250071,ti|780482754,ti|1004344420,ti|1004327809,ti|784138706,ti|753374502,ti|742643368,ti|770517926,ti|688660121,ti|741709203,ti|983614219,ti|940954841,ti|891546250,ti|688627606,ti|682557644,ti|890080498,ti|853053282,ti|655591749,ti|1006558443,ti|686038004,ti|1011348064,ti|688990123,ti|685216496,ti|775761592,ti|745416763,ti|669491291,ti|842124050,ti|910007923,ti|742689984,ti|840067733,ti|842216697,ti|908335639,ti|768426506,ti|993255460,ti|842224869,ti|744546649,ti|667948644,ti|740439003,ti|784182119,ti|760488806,ti|740522167,ti|964662349,ti|773156760,ti|660667907,ti|987292538,ti|774731594,ti|740406941,ti|853049240,ti|784116048,ti|768427226,ti|768384772,ti|655004677,ti|647077278,ti|651113657,ti|688637147,ti|842258985,ti|808718465,ti|667400010,ti|766185087,ti|786973792,ti|740376111,ti|908331299,ti|661275415,ti|1006561732,ti|682571016,ti|786984017,ti|757878861,ti|738399280,ti|768423277,ti|920516359,ti|1005226044,ti|686526960,ti|982351107,ti|779266206,ti|686042838,ti|989238160,ti|668951926,ti|964670840,ti|686026762,ti|978081935,ti|662256976,ti|940952530,ti|683663615,ti|668964296,ti|744562569,ti|982319731,ti|742169692,ti|1004342974,ti|649449150,ti|666974246,ti|892529491,ti|1011242516,ti|647167469,ti|741673843,ti|766200337,ti|991095758,ti|786998862,ti|779176069,ti|667951921,ti|666985007,ti|663061495,ti|843678022,ti|842226069,ti|774601733,ti|688672573,ti|773126371,ti|733681729,ti|891087857,ti|682474463,ti|647058151,ti|771922412,ti|667959506,ti|993284852,ti|775795830,ti|991105761,ti|786994370,ti|687181229,ti|940951928,ti|682736715,ti|786971803,ti|646840621,ti|740418173,ti|732848507,ti|774637854,ti|991082655,ti|733714087,ti|734186278,ti|921309751,ti|1004295707,ti|773183040,ti|892055949,ti|932397350,ti|728200232,ti|740408302,ti|993202234,ti|892054617,ti|780480550,ti|892070506,ti|688977805,ti|1004326699,ti|667991066,ti|982349973,ti|740499233,ti|682420928,ti|795688041,ti|667989642,ti|740421387,ti|987289369,ti|682741582,ti|770620470,ti|774628263,ti|892049704,ti|647171535,ti|647137258,ti|667397340,ti|842134764,ti|646839315,ti|929852217,ti|842135181,ti|688986838,ti|795699149,ti|785968462,ti|843712408,ti|658157502,ti|651481437,ti|753885613,ti|651165714,ti|653047626,ti|851269520,ti|649405381,ti|669055053,ti|770524815,ti|1005207445,ti|1011240645,ti|940962904,ti|686519722,ti|812439786,ti|682603967,ti|646835084,ti|669486553,ti|983605676,ti|842230638,ti|732820537,ti|795683682,ti|989200313,ti|786996211,ti|1011233269,ti|683648176,ti|688964227,ti|919642574,ti|742659061,ti|760503108,ti|770629156,ti|982308551,ti|929254566,ti|740414439,ti|993198884,ti|846150897,ti|766234605,ti|957969674,ti|742656520,ti|755227109,ti|768381577,ti|983627969,ti|774731743,ti|842118635,ti|842139603,ti|993244211,ti|867411342,ti|991079284,ti|804549274,ti|982354343,ti|795700411,ti|989207244,ti|753381715,ti|946395341,ti|742618511,ti|766212950,ti|977793485,ti|842243920,ti|883581447,ti|886456645,ti|775681409,ti|648579695,ti|688659229,ti|978082254,ti|740372486,ti|651158759,ti|667452933,ti|733690192,ti|770538811,ti|659196224,ti|779270622,ti|688957044,ti|919659559,ti|766193870,ti|844903787,ti|668952003,ti|771920678,ti|843643149,ti|853050098,ti|682553927,ti|982354268,ti|842262925,ti|940961384,ti|1003641110,ti|682472923,ti|686020972,ti|795672454,ti|667948493,ti|740442021,ti|682429929,ti|927293978,ti|742629979,ti|663062907,ti|922590529,ti|666230973,ti|795695261,ti|779247992,ti|993219788,ti|686059987,ti|666991793,ti|682553938,ti|929284276,ti|663613188,ti|682483239,ti|646963297,ti|774599163,ti|740436875,ti|744534206,ti|728202094,ti|651162189,ti|744549795,ti|691427099,ti|647178760,ti|740393954,ti|744548658,ti|983603520,ti|646811314,ti|658167253,ti|688663548,ti|683626185,ti|892533285,ti|668968173,ti|753881729,ti|920511436,ti|919645546,ti|734188414,ti|991125220,ti|683610533,ti|734182487,ti|682571028,ti|943303168,ti|982362510,ti|667990920,ti|920500686,ti|842225623,ti|775663512,ti|686532701,ti|920505643,ti|667427889,ti|842264409,ti|728177023,ti|993285424,ti|982364047,ti|740451074,ti|892069918,ti|669043786,ti|773139792,ti|991103439,ti|742165997,ti|649403828,ti|804554085,ti|682730861,ti|983600290,ti|1006558711,ti|745420771,ti|682744292,ti|647131082,ti|646849957,ti|993234958,ti|647141077,ti|740483968,ti|768383720,ti|740512985,ti|651243250,ti|667437596,ti|687192512,ti|655005163,ti|761652412,ti|910010367,ti|646966608,ti|649436834,ti|738381835,ti|683653995,ti|668958704,ti|688966782,ti|920490670,ti|669475352,ti|682771035,ti|842229525,ti|842257888,ti|657472706,ti|766197241,ti|773171042,ti|993221000,ti|740507432,ti|939775249,ti|991084354,ti|648475855,ti|1004354317,ti|842141685,ti|688656307,ti|991116508,ti|668946205,ti|661277627,ti|682737034,ti|743649800,ti|774593022,ti|920499470,ti|766252535,ti|929280582,ti|667427028,ti|892531214,ti|766209677,ti|669042059,ti|660649259,ti|668979944,ti|742160719,ti|743667976,ti|842249932,ti|786994959,ti|667984913,ti|770614696,ti|946403342,ti|682604350,ti|688680955,ti|743671640,ti|844912165,ti|784115185,ti|740516600,ti|853056537,ti|1002752401,ti|741678626,ti|772000318,ti|926763136,ti|744567072,ti|964992589,ti|795667626,ti|993258037,ti|669052075,ti|741670899,ti|646854342,ti|785939841,ti|978068069,ti|786980197,ti|779170543,ti|1005221897,ti|773144209,ti|764264779,ti|682583589,ti|1005203075,ti|891079868,ti|892538585,ti|688656165,ti|891085663,ti|991102941,ti|738385009,ti|775761199,ti|892057400,ti|648484295,ti|742177201,ti|743657286,ti|920515373,ti|920492006,ti|741707846,ti|766193889,ti|991105102,ti|770508621,ti|744539451,ti|987273250,ti|682598234,ti|761656530,ti|667424677,ti|683612926,ti|989233883,ti|728176079,ti|983613878,ti|964669767,ti|883514061,ti|1006565416,ti|668973287,ti|655005825,ti|685205712,ti|982321504,ti|982313941,ti|993269674,ti|654962350,ti|686528543,ti|742665982,ti|843648735,ti|908316897,ti|780485551,ti|646830850,ti|775760091,ti|843698466,ti|741687562,ti|750406967,ti|683644058,ti|770511257,ti|906488299,ti|740516833,ti|843679680,ti|993218915,ti|775794085,ti|779275030,ti|667956228,ti|658167656,ti|921848282,ti|688690635,ti|688626323,ti|667949863,ti|919645415,ti|842130166,ti|661286895,ti|688683460,ti|667437568,ti|653056412,ti|646826389,ti|784141015,ti|768431877,ti|646809183,ti|648580377,ti|651793529,ti|853038622,ti|744571945,ti|779255096,ti|779249172,ti|771996184,ti|978066232,ti|646830338,ti|772007090,ti|922586576,ti|943298904,ti|919655026,ti|740485246,ti|740390437,ti|1003660458,ti|666991787,ti|766219374,ti|843662304,ti|742694362,ti|740498123,ti|682749438,ti|667413323,ti|919631007,ti|899917313,ti|896277509,ti|667438226,ti|686033989,ti|742654669,ti|1011346980,ti|930899191,ti|669053805,ti|668951104,ti|920507133,ti|745423404,ti|919656251,ti|774625299,ti|993299994,ti|770616188,ti|660649832,ti|648484859,ti|840062970,ti|742647627,ti|964998543,ti|773189312,ti|740489248,ti|843691614,ti|920503650,ti|647102745,ti|842229443,ti|1011246970,ti|766267628,ti|840061848,ti|744541379,ti|786987885,ti|908331553,ti|688612915,ti|682555122,ti|757877084,ti|773186505,ti|993231440,ti|983619180,ti|1006557128,ti|1011236132,ti|978075153,ti|780492737,ti|683617818,ti|688660707,ti|978072109,ti|983620559,ti|653056179,ti|647105939,ti|846136412,ti|755228602,ti|744567724,ti|744549150,ti|653051076,ti|688646766,ti|770625565,ti|773155429,ti|653048737,ti|991103535,ti|658156730,ti|853058077,ti|682732848,ti|837505632,ti|885177744,ti|768392736,ti|682400756,ti|846147847,ti|982325150,ti|770523960,ti|993305751,ti|740505737,ti|688637271,ti|655588780,ti|741679947,ti|655579937,ti|977789736,ti|993221496,ti|688980091,ti|682776539,ti|906488168,ti|779169666,ti|987296640,ti|766238994,ti|982321485,ti|773161449,ti|993207814,ti|993297304,ti|993248789,ti|734185759,ti|784128304,ti|647104714,ti|989228962,ti|978087535,ti|920497921,ti|982369160,ti|982362085,ti|744555118,ti|837505276,ti|1012245747,ti|660653517,ti|683620927,ti|920497942,ti|978084116,ti|1011359055,ti|1003638530,ti|688979651,ti|964668893,ti|843725928,ti|773120582,ti|993267794,ti|658154086,ti|993300857,ti|779173377,ti|686540709,ti|768436493,ti|784125627,ti|993274679,ti|654965513,ti|740408933,ti|651120224,ti|744537827,ti|775781783,ti|743660643,ti|993242546,ti|651156127,ti|682608684,ti|884534362,ti|768391548,ti|846121016,ti|738380713,ti|780487132,ti|657477897,ti|657481291,ti|808713037,ti|647165222,ti|745423650,ti|929255884,ti|734183657,ti|651129920,ti|982350582,ti|1005222360,ti|742169411,ti|666393850,ti|733718589,ti|734193085,ti|853044561,ti|993245733,ti|655000330,ti|742687565,ti|686037953,ti|842224989,ti|688621651,ti|883515183,ti|930905835,ti|991088244,ti|993278143,ti|648458870,ti|687221679,ti|766202102,ti|1011220651,ti|687174982,ti|982360664,ti|884540703,ti|773171678,ti|647137964,ti|929261192,ti|742164898,ti|768421646,ti|646795730,ti|683654658,ti|785963473,ti|668978307,ti|1012241888,ti|843643134,ti|987283589,ti|647100405,ti|795674990,ti|745425848,ti|651163398,ti|964676508,ti|667442890,ti|668945519,ti|682738973,ti|742620392,ti|682774816,ti|784194741,ti|669477701,ti|753381860,ti|682730746,ti|686057503,ti|1011346512,ti|978071774,ti|661277295,ti|1004308677,ti|862978165,ti|764144978,ti|657475338,ti|804561669,ti|982332322,ti|921847472,ti|843721964,ti|741683418,ti|842241711,ti|775758003,ti|669054796,ti|773117465,ti|667012554,ti|682415958,ti|760504669,ti|843717916,ti|773141094,ti|688995951,ti|759390940,ti|669038928,ti|891546924,ti|661278722,ti|667418017,ti|919655266,ti|1004313516,ti|740511234,ti|682413859,ti|668982502,ti|844905497,ti|669054797,ti|669054787,ti|1011215093,ti|768410728,ti|786975447,ti|1011341440,ti|1004302236,ti|908317523,ti|646958162,ti|753887951,ti|766243800,ti|740493605,ti|688947171,ti|884534093,ti|647168046,ti|687198570,ti|922576825,ti|987282076,ti|843657198,ti|661276606,ti|753376272,ti|891535315,ti|1011355993,ti|846130936,ti|646960569,ti|740502987,ti|991091874,ti|654996228,ti|1004308083,ti|688634161,ti|745416953,ti|688677783,ti|771933275,ti|649443024,ti|846122919,ti|744531839,ti|766248335,ti|669491281,ti|669054791,ti|910009608,ti|1005202038,ti|682485656,ti|661298183,ti|682577642,ti|740520914,ti|682551073,ti|891090070,ti|853045313,ti|742197865,ti|851273233,ti|771911778,ti|688978903,ti|786974548,ti|658154188,ti|892060967,ti|1011225662,ti|687192591,ti|667405052,ti|743644098,ti|1011244300,ti|646844615,ti|978089331,ti|929262516,ti|648471940,ti|682405406,ti|647188793,ti|738361090,ti|668981415,ti|991072077,ti|651166357,ti|647104669,ti|995113057,ti|983615521,ti|688676473,ti|682729213,ti|929263468,ti|734180541,ti|993248490,ti|757881166,ti|946073060,ti|661299045,ti|648461864,ti|687207139,ti|978072790,ti|846132731,ti|682741921,ti|982357209,ti|1004346029,ti|1011223739,ti|668965419,ti|987282988,ti|647063167,ti|1012238926,ti|646831967,ti|982359683,ti|688960875,ti|771991801,ti|667952737,ti|843645165,ti|647062828,ti|993250400,ti|647173265,ti|688653943,ti|742168199,ti|683621326,ti|766220744,ti|646975979,ti|764128406,ti|993186646,ti|740495453,ti|993227012,ti|688995904,ti|989220789,ti|892070784,ti|919661194,ti|1006547228,ti|686036723,ti|648580283,ti|779292248,ti|921848782,ti|779253835,ti|742180528,ti|732818296,ti|683639124,ti|808709691,ti|771986045,ti|846129455,ti|768386857,ti|773151581,ti|898319713,ti|775781357,ti|760492815,ti|773174080,ti|919639075,ti|842115902,ti|647189340,ti|683636459,ti|742188956,ti|946407052,ti|920520435,ti|932399277,ti|728190274,ti|1011358826,ti|764124207,ti|982348235,ti|892064201,ti|846140845,ti|759391279,ti|757877620,ti|740519252,ti|1011238875,ti|683629203,ti|1003649445,ti|753887143,ti|853052920,ti|766222442,ti|740408943,ti|808720838,ti|1004308320,ti|840045986,ti|920500268,ti|743652101,ti|658160848,ti|770630278,ti|987274045,ti|899953662,ti|1006564639,ti|761690281,ti|842132273,ti|842232096,ti|773186289,ti|740391481,ti|770595980,ti|993198903,ti|991077327,ti|964679247,ti|653052489,ti|757879893,ti|659193102,ti|846143989,ti|926750897,ti|844906167,ti|666389910,ti|774606526,ti|785931448,ti|646957755,ti|764263873,ti|804543330,ti|648482278,ti|989207868,ti|993236376,ti|683636455,ti|768400553,ti|784186129,ti|740488352,ti|651126248,ti|774637573,ti|667950519,ti|648577074,ti|687179437,ti|688644878,ti|884534979,ti|1003642572,ti|1011218226,ti|740427757,ti|685203266,ti|964999172,ti|757877441,ti|647167238,ti|741681427,ti|667958583,ti|682401398,ti|946405928,ti|742195934,ti|774597014,ti|766268398,ti|667945231,ti|983615474,ti|655588681,ti|884546234,ti|927293726,ti|688628334,ti|766230789,ti|978074692,ti|840039823,ti|732815733,ti|647186506,ti|846118983,ti|646807194,ti|853052597,ti|784135916,ti|987268560,ti|766210235,ti|647065227,ti|770509513,ti|686044876,ti|682430377,ti|892537757,ti|775791693,ti|991097082,ti|869080467,ti|666393870,ti|842129973,ti|744522864,ti|682410791,ti|779277483,ti|983621417,ti|688679783,ti|844902916,ti|926764754,ti|772006767,ti|742185007,ti|964659608,ti|888822173,ti|770528190,ti|884545504,ti|691407169,ti|1003655387,ti|780484176,ti|688691062,ti|775787174,ti|770623220,ti|983606921,ti|1012244942,ti|655587836,ti|993200919,ti|738367459,ti|922593828,ti|741698034,ti|667986780,ti|668967331,ti|892052140,ti|785937841,ti|764136451,ti|784180400,ti|840061818,ti|1006573407,ti|688626404,ti|647112873,ti|734188095,ti|688613783,ti|768425712,ti|770638627,ti|844899387,ti|728200275,ti|655580492,ti|766235102,ti|775679733,ti|754191855,ti|760495731,ti|749517767,ti|682731538,ti|843648417,ti|932406551,ti|666992263,ti|686049677,ti|688627383,ti|977789712,ti|846124393,ti|688660400,ti|742660102,ti|815709565,ti|661290853,ti|843682399,ti|667410963,ti|957969388,ti|733714838,ti|920513559,ti|993192644,ti|651150109,ti|686049459,ti|744573845,ti|649448141,ti|647143046,ti|744533872,ti|978095398,ti|655008337,ti|795687808,ti|774601876,ti|740417602,ti|784121975,ti|734196130,ti|784193819,ti|669053380,ti|842231552,ti|728188694,ti|666401217,ti|682755802,ti|682746815,ti|733724745,ti|993210080,ti|756443388,ti|886406466,ti|740426143,ti|683646070,ti|766265272,ti|744550383,ti|647072098,ti|683658309,ti|653053138,ti|946401949,ti|773117723,ti|1011338827,ti|760503343,ti|667013752,ti|991112588,ti|745437128,ti|784193195,ti|995112863,ti|993224057,ti|760490497,ti|750401669,ti|648480455,ti|742664984,ti|804543160,ti|738384917,ti|1011212367,ti|930906883,ti|926782226,ti|978079027,ti|784190159,ti|957966434,ti|906493641,ti|744527462,ti|795692080,ti|653049940,ti|753886203,ti|760502827,ti|773147716,ti|884534533,ti|744543988,ti|784186986,ti|1004324517,ti|738366421,ti|908310661,ti|766198251,ti|883512735,ti|1005201735,ti|733687432,ti|891531000,ti|683629606,ti|977786730,ti|682773598,ti|884540779,ti|892051873,ti|840049941,ti|964996576,ti|983622957,ti|920518660,ti|964682589,ti|1006557243,ti|780475712,ti|993291033,ti|991087999,ti|764115737,ti|682771224,ti|744554568,ti|884540075,ti|688989898,ti|891546231,ti|750411766,ti|993177253,ti|744551107,ti|651119498,ti|688641505,ti|989228167,ti|683663897,ti|648482652,ti|740505672,ti|682409520,ti|667432076,ti|1004316363,ti|939779780,ti|995119664,ti|683647302,ti|648577709,ti|842128807,ti|668969963,ti|919647192,ti|772006408,ti|812441475,ti|682560625,ti|906489415,ti|688971225,ti|738372764,ti|804544648,ti|1006562064,ti|920503468,ti|964992263,ti|648461680,ti|987280578,ti|741707119,ti|1003654809,ti|929259053,ti|851263282,ti|989231222,ti|842127319,ti|658165500,ti|687211724,ti|842119328,ti|1011355511,ti|922592514,ti|957966646,ti|738360053,ti|683633096,ti|779235881,ti|1012248447,ti|993191430,ti|732821841,ti|1012248232,ti|976913023,ti|654966392,ti|888821322,ti|740511979,ti|993287000,ti|919633055,ti|780496302,ti|982347102,ti|753369379,ti|1004304652,ti|1003650660,ti|785957324,ti|667442582,ti|843657115,ti|688644286,ti|738386260,ti|842124028,ti|757876612,ti|983618022,ti|892064518,ti|651803522,ti|686041917,ti|842138821,ti|771986183,ti|964999607,ti|987276326,ti|771920607,ti|742618370,ti|873718946,ti|779178594,ti|786985683,ti|784127928,ti|688688893,ti|742159399,ti|663061955,ti|851256815,ti|740368728,ti|982320982,ti|795682210,ti|785966717,ti|785968403,ti|686534732,ti|647136235,ti|682416113,ti|771913980,ti|873757035,ti|648487989,ti|688948452,ti|895084414,ti|766186885,ti|753890470,ti|743644463,ti|926758103,ti|685218504,ti|688640343,ti|982362753,ti|919636182,ti|647072150,ti|892052439,ti|784183775,ti|786998857,ti|773185848,ti|647162936,ti|740420462,ti|745435761,ti|946398198,ti|686050336,ti|667404774,ti|742166212,ti|764263628,ti|741708956,ti|842125604,ti|930903632,ti|669480835,ti|742194744,ti|740374843,ti|892068851,ti|1006570545,ti|784114213,ti|667404203,ti|759386544,ti|648479933,ti|888820329,ti|982361777,ti|740508173,ti|682599994,ti|775673653,ti|786975384,ti|770600212,ti|983599381,ti|649459124,ti|732820429,ti|775758777,ti|786976161,ti|669038819,ti|843694426,ti|993207977,ti|756443495,ti|654972656,ti|812440973,ti|978080212,ti|920512183,ti|682766698,ti|764144300,ti|686032107,ti|926752757,ti|740488358,ti|744530354,ti|668977759,ti|1011213739,ti|840058174,ti|651158151,ti|993260011,ti|660661201,ti|686520015,ti|661275953,ti|682556050,ti|750415336,ti|682584986,ti|891540018,ti|766194992,ti|785967625,ti|654996017,ti|647077761,ti|660671939,ti|891541165,ti|987287164,ti|666400369,ti|922575195,ti|993220577,ti|654960375,ti|682579097,ti|987296987,ti|1011343698,ti|682472755,ti|1011207809,ti|978087836,ti|683642794,ti|667411522,ti|846116961,ti|842247207,ti|770539506,ti|688654726,ti|920488627,ti|661292455,ti|651157291,ti|978081877,ti|744539265,ti|649437132,ti|957967412,ti|1004314545,ti|668981853,ti|846136005,ti|646835388,ti|686537263,ti|842130006,ti|682412557,ti|745433942,ti|745426286,ti|1004322402,ti|761686417,ti|982305488,ti|646858238,ti|993254678,ti|991119560,ti|843717382,ti|993228224,ti|772005217,ti|884542466,ti|993200182,ti|740366022,ti|651796535,ti|760489019,ti|982310926,ti|728173446,ti|667988105,ti|683637326,ti|883515713,ti|646962614,ti|1005203524,ti|754190859,ti|647178914,ti|770521615,ti|687204377,ti|740419167,ti|764124061,ti|668976972,ti|771925106,ti|654996851,ti|910009680,ti|740447599,ti|771934049,ti|646806887,ti|843704035,ti|691409086,ti|753378554,ti|685211749,ti|651793112,ti|647985640,ti|649450261,ti|773115168,ti|987274499,ti|779264584,ti|982340562,ti|734185791,ti|647100615,ti|991092886,ti|943302327,ti|647135811,ti|687204396,ti|1006556196,ti|682405540,ti|742193899,ti|943301174,ti|842213774,ti|740411294,ti|663059535,ti|742644801,ti|661283785,ti|655582659,ti|742615540,ti|683643254,ti|682427695,ti|843669117,ti|993263003,ti|740381153,ti|1004348476,ti|688948054,ti|742202725,ti|1003655639,ti|655587282,ti|991097709,ti|728187872,ti|740371102,ti|933065261,ti|661281917,ti|688959161,ti|780484570,ti|993204976,ti|989240178,ti|906485170,ti|682765850,ti|761684643,ti|651123124,ti|647133121,ti|647177173,ti|647058880,ti|744550711,ti|939781163,ti|750422237,ti|647059270,ti|740430842,ti|779256546,ti|745431825,ti|1003662953,ti|964699895,ti|766201081,ti|993254690,ti|1005208935,ti|682424209,ti|779266773,ti|742683510,ti|846126333,ti|784138800,ti|993302672,ti|910008434,ti|853036534,ti|686016897,ti|660667197,ti|651798069,ti|647131460,ti|649439236,ti|939774894,ti|651484858,ti|1012248152,ti|891084008,ti|892533918,ti|773114628,ti|666228611,ti|667975750,ti|682574493,ti|741705731,ti|667986253,ti|647140387,ti|688667090,ti|774640836,ti|682614030,ti|993298685,ti|851250291,ti|682429183,ti|795678464,ti|682476184,ti|688955301,ti|753889420,ti|661298461,ti|1011349838,ti|982342280,ti|995119700,ti|1011364350,ti|655001144,ti|888829563,ti|686032117,ti|779238404,ti|1011347766,ti|724125770,ti|766255862,ti|884533872,ti|1005220837,ti|1004303270,ti|989218811,ti|1006573505,ti|784134436,ti|745428397,ti|755227493,ti|1004334322,ti|1004351328,ti|892538270,ti|738393702,ti|851251159,ti|733631620,ti|993285640,ti|745413043,ti|773138807,ti|682750055,ti|846124427,ti|742157875,ti|740403716,ti|756445547,ti|1006557336,ti|895097575,ti|885193568,ti|919642454,ti|774597940,ti|669485632,ti|770510939,ti|843671144,ti|842141687,ti|661283766,ti|884539082,ti|768437276,ti|804535603,ti|750417405,ti|655583649,ti|651165641,ti|667987163,ti|759386391,ti|1003634570,ti|795678242,ti|890077739,ti|742178546,ti|647171873,ti|768415779,ti|688633272,ti|664250315,ti|784132230,ti|842126492,ti|688974447,ti|766190500,ti|842141631,ti|646852580,ti|932394320,ti|983624339,ti|688968357,ti|993217071,ti|646836759,ti|655005089,ti|993205578,ti|851250973,ti|738393265,ti|1011345130,ti|661291607,ti|738371006,ti|987287537,ti|922587829,ti|1003659419,ti|987286989,ti|989210318,ti|655587668,ti|683647202,ti|646826318,ti|742625778,ti|646852727,ti|940951563,ti|668959203,ti|648476778,ti|851274591,ti|688623653,ti|647186298,ti|775799193,ti|744526631,ti|732819367,ti|648580636,ti|932399283,ti|1004306406,ti|927295030,ti|993200388,ti|651487467,ti|993217380,ti|995111030,ti|1011357543,ti|1003636547,ti|683618638,ti|932407113,ti|742627462,ti|646859477,ti|993242816,ti|920522812,ti|983617003,ti|686520233,ti|1011245596,ti|843653212,ti|804553600,ti|734189018,ti|1005213243,ti|768384399,ti|744572121,ti|686033788,ti|766259779,ti|773183691,ti|795697571,ti|654995676,ti|779284869,ti|742646566,ti|647111664,ti|780478680,ti|728961847,ti|691413880,ti|770638153,ti|982314499,ti|682768377,ti|943304684,ti|1004350003,ti|749518885,ti|648491166,ti|688614606,ti|682615722,ti|1011230621,ti|653050343,ti|946065952,ti|660670919,ti|978091597,ti|750417547,ti|744547026,ti|667435804,ti|668971422,ti|764116016,ti|919634492,ti|744574096,ti|743654750,ti|784130755,ti|728602155,ti|853056137,ti|764119951,ti|1011331627,ti|756441120,ti|983625877,ti|666980091,ti|688987759,ti|784192827,ti|989226610,ti|654964344,ti|660654739,ti|662257867,ti|646849698,ti|851268753,ti|773114722,ti|682572011,ti|658153636,ti|842226745,ti|851249864,ti|655595465,ti|804553551,ti|688649712,ti|770635797,ti|749524584,ti|1011213675,ti|648579622,ti|667434447,ti|784112440,ti|740366314,ti|682481762,ti|910007393,ti|784185608,ti|742160714,ti|768431415,ti|648478255,ti|667396815,ti|648035729,ti|843726648,ti|920515971,ti|987287448,ti|682478887,ti|991096102,ti|993271418,ti|787001934,ti|846145731,ti|764120367,ti|745436019,ti|649392826,ti|646825373,ti|991087187,ti|742163300,ti|772004027,ti|982322079,ti|1011241471,ti|686519875,ti|658158692,ti|655593198,ti|795695719,ti|843678013,ti|666392176,ti|946072693,ti|784118788,ti|651243586,ti|836850450,ti|773180583,ti|779238658,ti|982338438,ti|779275142,ti|927292907,ti|682553917,ti|742182021,ti|1006565099,ti|687217859,ti|649394429,ti|740484712,ti|886663784,ti|982370056,ti|926763623,ti|742662012,ti|740425781,ti|1004345191,ti|779272522,ti|745417134,ti|926782811,ti|773148320,ti|906494827,ti|766207436,ti|740368734,ti|888896904,ti|959005593,ti|779246383,ti|964710062,ti|770631771,ti|745425572,ti|891083180,ti|774597463,ti|742652367,ti|742614793,ti|965018726,ti|728203927,ti|851249911,ti|775765846,ti|842213352,ti|687192325,ti|742665218,ti|754189920,ti|764262284,ti|742163297,ti|846146333,ti|655581993,ti|667983917,ti|740516536,ti|740365876,ti|742639414,ti|843661312,ti|738395185,ti|740388517,ti|682575459,ti|1011229843,ti|688668947,ti|846126069,ti|732863780,ti|682615192,ti|929852378,ti|647141896,ti|654964485,ti|760495268,ti|669476593,ti|1004348291,ti|646861912,ti|1004302294,ti|682575315,ti|775797519,ti|910011275,ti|683620413,ti|764266284,ti|655003260,ti|646834161,ti|766240121,ti|991082832,ti|646967090,ti|655581173,ti|779293308,ti|667453186,ti|668971208,ti|766211535,ti|742633724,ti|933068307,ti|851254425,ti|1003654010,ti|764144298,ti|982340716,ti|843684795,ti|741709023,ti|646835562,ti|662258538,ti|743647983,ti|757875178,ti|919654252,ti|743680132,ti|667428806,ti|773173403,ti|687189204,ti|687195538,ti|851271096,ti|657473457,ti|886467486,ti|667947389,ti|993299562,ti|989201659,ti|978072779,ti|1004300163,ti|888821162,ti|1004319969,ti|766200483,ti|750404476,ti|651794852,ti|958989889,ti|993185170,ti|682750347,ti|742628024,ti|658152590,ti|669042853,ti|648490672,ti|647142685,ti|682553861,ti|773119479,ti|1006568649,ti|784113289,ti|785950981,ti|688983966,ti|648471261,ti|784121453,ti|897226153,ti|919642262,ti|958986359,ti|965015859,ti|682611510,ti|651118457,ti|773123139,ti|682742167,ti|683658316,ti|774603937,ti|757883578,ti|682749528,ti|784128430,ti|682601070,ti|667418988,ti|685216564,ti|647118498,ti|740393764,ti|648484266,ti|683650935,ti|683625420,ti|1003637347,ti|1004355921,ti|1005225738,ti|987294093,ti|682467142,ti|744572940,ti|993195604,ti|1004310139,ti|728201835,ti|766218966,ti|648460578,ti|978065489,ti|744565627,ti|648471746,ti|982337993,ti|728201797,ti|995117951,ti|683627774,ti|993227125,ti|993297942,ti|740527432,ti|982370814,ti|851278247,ti|989206362,ti|775763041,ti|993207966,ti|982332663,ti|885177470,ti|738380807,ti|750401346,ti|926778003,ti|740412577,ti|683612547,ti|646966929,ti|989200372,ti|647064882,ti|688619357,ti|993209735,ti|993190150,ti|666400034,ti|657478782,ti|1005227746,ti|648472161,ti|785957703,ti|686026429,ti|647058593,ti|991089799,ti|742164575,ti|795685018,ti|993306033,ti|646833571,ti|993174364,ti|977792145,ti|1011358590,ti|1004312704,ti|1011208941,ti|668959057,ti|993183280,ti|666398421,ti|761679214,ti|784109167,ti|929270270,ti|759399123,ti|993205057,ti|761678208,ti|667441733,ti|649397182,ti|1006551446,ti|978063097,ti|738362008,ti|993285712,ti|779284868,ti|983623061,ti|989203443,ti|654966386,ti|886650550,ti|740440659,ti|682754295,ti|648493151,ti|784191233,ti|649407354,ti|647178530,ti|991114634,ti|940969951,ti|686531161,ti|655585983,ti|753370117,ti|922571816,ti|964674540,ti|773142428,ti|892532730,ti|657485043,ti|795697267,ti|886574426,ti|682467277,ti|761686187,ti|661280551,ti|1012239846,ti|742187093,ti|653051012,ti|774638624,ti|663613529,ti|683640668,ti|779293751,ti|686023840,ti|766239469,ti|770608649,ti|993263550,ti|929248081,ti|910014307,ti|993198012,ti|964990916,ti|964673723,ti|743670469,ti|1004356965,ti|741670910,ti|668979517,ti|993297318,ti|786982984,ti|666394397,ti|983601528,ti|784133468,ti|929274953,ti|648477217,ti|745421121,ti|651797664,ti|651795356,ti|660664709,ti|795681150,ti|669035946,ti|978097826,ti|840058821,ti|766205071,ti|989196972,ti|775784521,ti|1005201770,ti|795678288,ti|929278947,ti|667453300,ti|682477021,ti|919640954,ti|946406560,ti|655583739,ti|682557624,ti|920498533,ti|1011229714,ti|1004314782,ti|795666516,ti|742179113,ti|743665371,ti|1006543002,ti|843683237,ti|657471034,ti|989226613,ti|843681612,ti|993215627,ti|770521859,ti|989213123,ti|785949596,ti|686054533,ti|745415273,ti|647124998,ti|784140929,ti|846130941,ti|987293091,ti|842232131,ti|892533277,ti|785959829,ti|648052157,ti|646824690,ti|926776663,ti|646831341,ti|682769425,ti|683628777,ti|738375877,ti|658166180,ti|892048681,ti|840057609,ti|964710189,ti|661286078,ti|982356443,ti|891081095,ti|993253762,ti|886684741,ti|1012240043,ti|808714671,ti|687200100,ti|761695895,ti|991088359,ti|682391468,ti|892050047,ti|647104353,ti|658153602,ti|885177805,ti|926763742,ti|648463140,ti|742623896,ti|648471975,ti|1004319743,ti|667440410,ti|842233242,ti|773123399,ti|977785818,ti|906495512,ti|738372646,ti|651130242,ti|939776052,ti|929283466,ti|733688767,ti|982329096,ti|993262989,ti|991122270,ti|978097954,ti|757879937,ti|775757280,ti|840053049,ti|742163418,ti|1011227757,ti|648459561,ti|886712422,ti|688969583,ti|738374665,ti|784197953,ti|682758191,ti|646799660,ti|667417361,ti|688984405,ti|989213867,ti|742172905,ti|647113005,ti|667008617,ti|964674669,ti|686031859,ti|740379248,ti|785938800,ti|661293404,ti|648496071,ti|983622702,ti|920516935,ti|651111102,ti|993220541,ti|742637996,ti|728204195,ti|651241613,ti|647160716,ti|744565649,ti|929259795,ti|740517858,ti|738365331,ti|894680582,ti|993213338,ti|766251013,ti|738375403,ti|784200964,ti|843658795,ti|771908240,ti|654996753,ti|1011359648,ti|926763101,ti|766238924,ti|646828337,ti|775766486,ti|741668533,ti|883553202,ti|742652349,ti|842223799,ti|964708739,ti|1003658452,ti|853049603,ti|657484338,ti|836851584,ti|922581698,ti|993286481,ti|862914251,ti|993211687,ti|920497195,ti|853045726,ti|775767779,ti|784195220,ti|647069811,ti|742684433,ti|742663647,ti|958951811,ti|647160274,ti|843706555,ti|647069209,ti|804559581,ti|991107286,ti|733682764,ti|853047407,ti|989234953,ti|755232582,ti|766246835,ti|886645504,ti|993291528,ti|1011349071,ti|764129422,ti|843683699,ti|741692431,ti|658167332,ti|660668266,ti|648462154,ti|919633240,ti|993217589,ti|891086093,ti|733678386,ti|683610673,ti|740381146,ti|734185446,ti|920502211,ti|804549672,ti|929252139,ti|728052699,ti|667400011,ti|978067078,ti|759391649,ti|932399620,ti|761692360,ti|687182869,ti|1006552776,ti|761650428,ti|991074684,ti|744551566,ti|669483393,ti|982328428,ti|881131956,ti|993233675,ti|750402695,ti|742183135,ti|922591726,ti|895084317,ti|662252106,ti|775779395,ti|978099145,ti|983600085,ti|740529029,ti|741703931,ti|741694120,ti|982364593,ti|1011333844,ti|843675596,ti|683622923,ti|946399599,ti|683650603,ti|771921349,ti|982369535,ti|843729434,ti|1004315874,ti|983605810,ti|774723494,ti|1006540551,ti|785945206,ti|843704047,ti|760489464,ti|1006564845,ti|1004295315,ti|753380639,ti|687187309,ti|653058202,ti|686034590,ti|771995345,ti|768431456,ti|784183374,ti|982366308,ti|648476314,ti|682602444,ti|768412616,ti|983609502,ti|978065616,ti|853054202,ti|993206603,ti|779253804,ti|741694459,ti|851250033,ti|804554524,ti|761664520,ti|744562395,ti|929334990,ti|773143333,ti|682773625,ti|773179841,ti|1011343086,ti|784182683,ti|733678331,ti|766193254,ti|843685055,ti|771935058,ti|1012247450,ti|768431416,ti|963230207,ti|892055221,ti|991080116,ti|647075060,ti|1003644436,ti|743650199,ti|757874050,ti|926773572,ti|688985494,ti|842241528,ti|891532936,ti|779179521,ti|842265734,ti|983613387,ti|669491280,ti|785961221,ti|843701111,ti|775661119,ti|784137954,ti|775761379,ti|741682136,ti|773170053,ti|647131840,ti|958965001,ti|686526426,ti|743651717,ti|668954541,ti|886581773,ti|667424031,ti|732813201,ti|1011210224,ti|884535781,ti|647064184,ti|682390888,ti|842261185,ti|667435422,ti|779174544,ti|772003258,ti|770509225,ti|647073376,ti|738385744,ti|867441699,ti|743657076,ti|761677176,ti|982320675,ti|842228242,ti|646975106,ti|657478112,ti|667013070,ti|682746936,ti|897794786,ti|741676010,ti|993226611,ti|728195001,ti|764266526,ti|867408004,ti|661294374,ti|919650859,ti|771927150,ti|993239339,ti|662252427,ti|666391282,ti|766195317,ti|669485115,ti|933063630,ti|648464448,ti|964672162,ti|740488499,ti|741709671,ti|840050465,ti|740395388,ti|795676682,ti|686524679,ti|733659656,ti|884527492,ti|646968893,ti|993304230,ti|930899490,ti|688646089,ti|648493877,ti|682568521,ti|764260682,ti|977786496,ti|775682151,ti|908336241,ti|772004702,ti|1011239704,ti|804564735,ti|761680459,ti|989209107,ti|651482649,ti|842258822,ti|688952605,ti|646959633,ti|741696447,ti|740439610,ti|741668036,ti|843694869,ti|742169785,ti|742196548,ti|651161219,ti|982316486,ti|738389718,ti|651804122,ti|1004344497,ti|989213494,ti|667423558,ti|654995908,ti|646963414,ti|766235928,ti|667436485,ti|842128795,ti|738375211,ti|661277361,ti|667415628,ti|662249004,ti|682761876,ti|987293129,ti|646968912,ti|804544183,ti|775677436,ti|843718865,ti|667006197,ti|742159392,ti|926764253,ti|667424209,ti|867414858,ti|1011226875,ti|892047280,ti|667438282,ti|982327591,ti|771933628,ti|648490136,ti|929283808,ti|651799910,ti|1011333183,ti|978095117,ti|766234404,ti|651478860,ti|742643112,ti|991094679,ti|1003643284,ti|846127313,ti|987268904,ti|987275071,ti|682421390,ti|891541577,ti|742643474,ti|939781885,ti|1011235296,ti|993209480,ti|770629303,ti|771917492,ti|682561593,ti|991077077,ti|742682896,ti|993245261,ti|982304975,ti|993216395,ti|661287722,ti|804551077,ti|740498731,ti|743662998,ti|770608739,ti|646852187,ti|647183332,ti|780494967,ti|837505510,ti|989220886,ti|742175796,ti|742689550,ti|987280255,ti|1006550463,ti|993246764,ti|808719355,ti|682400454,ti|883500658,ti|742661918,ti|989214442,ti|844909578,ti|661289502,ti|921846349,ti|766185857,ti|982324283,ti|667424834,ti|647109261,ti|1011207563,ti|734195307,ti|779260200,ti|993243127,ti|657483963,ti|908335318,ti|991100205,ti|682573991,ti|738363119,ti|651233851,ti|784189820,ti|779248582,ti|667445841,ti|666973621,ti|926780795,ti|1003661436,ti|926772236,ti|993282496,ti|784128521,ti|647188767,ti|929326707,ti|885208666,ti|667447673,ti|922589655,ti|682403552,ti|1004354810,ti|654969883,ti|658153529,ti|775683620,ti|753890621,ti|682571793,ti|756446139,ti|682474000,ti|667987040,ti|649457865,ti|740386664,ti|1011338965,ti|668972923,ti|1011342459,ti|649458868,ti|982328337,ti|686063473,ti|993271272,ti|753371684,ti|983606007,ti|773114464,ti|743675972,ti|1006543805,ti|653050259,ti|764133355,ti|759387530,ti|664250719,ti|993183991,ti|655008184,ti|919650134,ti|993292169,ti|770631320,ti|1006557912,ti|939780088,ti|843704614,ti|687201779,ti|842116743,ti|846128074,ti|657474604,ti|683628986,ti|688660594,ti|742656780,ti|853043237,ti|649445698,ti|667955613,ti|774598108,ti|666982902,ti|995118068,ti|978062238,ti|840038011,ti|773152491,ti|843708975,ti|919634463,ti|946399925,ti|686020147,ti|648468291,ti|770639070,ti|740361686,ti|687219339,ti|648473312,ti|688650403,ti|682483637,ti|922591018,ti|740503157,ti|1011359313,ti|991114275,ti|1011337272,ti|993300484,ti|667442694,ti|770615089,ti|989212776,ti|754189254,ti|742163032,ti|1004356911,ti|740403376,ti|978066560,ti|669492321,ti|843715031,ti|732814624,ti|995116428,ti|983615282,ti|993227096,ti|780496613,ti|989235562,ti|649448416,ti|691415415,ti|991114115,ti|666391573,ti|1012249001,ti|930899089,ti|742195950,ti|667426893,ti|743683101,ti|977790898,ti|740382617,ti|927292228,ti|669474000,ti|964664472,ti|892062858,ti|740367047,ti|779242055,ti|647142522,ti|993176351,ti|779254641,ti|733717765,ti|744558564,ti|991071967,ti|682406974,ti|742187087,ti|784124010,ti|1005205108,ti|766231263,ti|740487948,ti|958977356,ti|989219160,ti|881132069,ti|686048542,ti|844905681,ti|989198939,ti|742636646,ti|846147429,ti|740414148,ti|682774952,ti|779265207,ti|993258892,ti|1011223392,ti|775795420,ti|742164901,ti|660671058,ti|740407385,ti|647129295,ti|649393960,ti|1004313284,ti|651160390,ti|651118733,ti|922576891,ti|744553244,ti|779291081,ti|780483265,ti|1011219192,ti|686524100,ti|741689139,ti|843724149,ti|1004311247,ti|753371331,ti|745422571,ti|768397922,ti|892070934,ti|688674280,ti|1004303021,ti|682751378,ti|892060259,ti|687220527,ti|655584281,ti|768408774,ti|669488341,ti|982363339,ti|658164502,ti|718849288,ti|991122859,ti|993199366,ti|649437615,ti|964997186,ti|983616372,ti|991075832,ti|651486851,ti|1005213967,ti|991106706,ti|651118943,ti|648492359,ti|1004314954,ti|651162816,ti|982325515,ti|766231524,ti|646825227,ti|683652044,ti|1011354799,ti|653049873,ti|648468303,ti|891077263,ti|647171767,ti|978072939,ti|662253389,ti|654964155,ti|651232998,ti|1011240727,ti|648496849,ti|1011345114,ti|987290821,ti|993218666,ti|775785567,ti|921841848,ti|926766374,ti|667945469,ti|991111871,ti|682553996,ti|779274985,ti|649435020,ti|646973589,ti|667978015,ti|785956960,ti|922587950,ti|646804326,ti|919652864,ti|785966012,ti|688651221,ti|750413332,ti|795685631,ti|646857695,ti|688654789,ti|688972311,ti|840040328,ti|775771106,ti|775675823,ti|742195263,ti|943307314,ti|897016270,ti|926775683,ti|991108664,ti|991107800,ti|989199310,ti|993272934,ti|987282273,ti|1004357162,ti|660666475,ti|991086457,ti|1011352703,ti|920521837,ti|939774370,ti|1006543182,ti|987294406,ti|654963319,ti|1012240593,ti|649401644,ti|651120297,ti|840053876,ti|1011228905,ti|1003660066,ti|991088257,ti|651112513,ti|655002049,ti|785936853,ti|655578697,ti|978084110,ti|682483038,ti|768420137,ti|780486421,ti|886524778,ti|1011354742,ti|991084855,ti|888906101,ti|651158447,ti|853054551,ti|843671564,ti|779255994,ti|682730994,ti|779171772,ti|786987280,ti|745422254,ti|964677607,ti|786996201,ti|741703807,ti|780493350,ti|768410820,ti|785951323,ti|993187040,ti|771991947,ti|686034909,ti|785946601,ti|920492836,ti|843642392,ti|682733708,ti|744569310,ti|929251241,ti|891079238,ti|770618003,ti|753370746,ti|780495308,ti|757883031,ti|740365440,ti|683661990,ti|682422284,ti|687179132,ti|851252432,ti|920497849,ti|929264357,ti|741668404,ti|728199174,ti|989210103,ti|786970675,ti|647101484,ti|647104402,ti|761693507,ti|982319754,ti|770526820,ti|1004325197,ti|983598759,ti|991103859,ti|843694158,ti|775762209,ti|892055714,ti|741709237,ti|1004309304,ti|683653848,ti|843721579,ti|667444489,ti|775787105,ti|667437145,ti|1011337523,ti|987268620,ti|946069902,ti|750410487,ti|742644943,ti|768379100,ti|884546368,ti|812439900,ti|987269219,ti|993203431,ti|682467590,ti|649459329,ti|743673115,ti|744572345,ti|691414594,ti|987269136,ti|1011355574,ti|771992270,ti|688661333,ti|688686406,ti|989228295,ti|667441054,ti|978084974,ti|740381909,ti|930898478,ti|667410313,ti|682424390,ti|842252756,ti|983622420,ti|682604004,ti|964719523,ti|667393699,ti|892056897,ti|728183457,ti|647177885,ti|774627477,ti|649393026,ti|771928859,ti|932393412,ti|906490067,ti|743666690,ti|779288894,ti|742178803,ti|891086237,ti|744562691,ti|646799735,ti|687190523,ti|768384994,ti|646827737,ti|957962797,ti|989215921,ti|775763715,ti|989214678,ti|648461270,ti|919642577,ti|651152673,ti|993214038,ti|894645590,ti|906502645,ti|993275071,ti|883525558,ti|958959237,ti|728955231,ti|991094680,ti|683618975,ti|768402456,ti|786982180,ti|775784053,ti|991080902,ti|740419998,ti|738386617,ti|683620353,ti|836851604,ti|738377880,ti|686035031,ti|770528661,ti|658152395,ti|843664205,ti|884545379,ti|993193372,ti|743665222,ti|840067667,ti|1005210039,ti|688946324,ti|682737053,ti|786991010,ti|741678553,ti|1006548681,ti|646827892,ti|768437095,ti|651248900,ti|722948437,ti|667409420,ti|867440317,ti|688969381,ti|867410515,ti|682596692,ti|978072693,ti|846145318,ti|978069217,ti|775751616,ti|958969316,ti|785956478,ti|1004328842,ti|1004299011,ti|843689282,ti|667401705,ti|740516006,ti|766252880,ti|649406236,ti|667446486,ti|651126014,ti|785937865,ti|1004354623,ti|853055296,ti|740521536,ti|669051412,ti|766244357,ti|964716182,ti|890143443,ti|764133765,ti|1004310889,ti|993284965,ti|744540944,ti|732861763,ti|888839217,ti|993245939,ti|964675218,ti|772001697,ti|881104399,ti|892555343,ti|660657057,ti|744577622,ti|770608857,ti|795676004,ti|759396929,ti|929333379,ti|993262333,ti|687191914,ti|661279651,ti|774625702,ti|842138849,ti|784109221,ti|993208968,ti|753884862,ti|774605416,ti|691411659,ti|995111156,ti|741709800,ti|1011221768,ti|766223089,ti|733676099,ti|927298176,ti|779266141,ti|846120884,ti|1011342790,ti|669471222,ti|687179530,ti|750424115,ti|743659023,ti|964659651,ti|682749384,ti|775682128,ti|884541331,ti|982340450,ti|784115345,ti|779273398,ti|728037615,ti|929115972,ti|886557700,ti|886693013,ti|648487697,ti|946395641,ti|978062567,ti|786985887,ti|651128255,ti|682486145,ti|761680695,ti|666974622,ti|921847709,ti|773152708,ti|768413005,ti|743672446,ti|726693308,ti|770525145,ti|734192269,ti|843707748,ti|908334062,ti|764134408,ti|750406380,ti|686536327,ti|883503815,ti|733715512,ti|768395650,ti|965286221,ti|897228177,ti|779263012,ti|766202331,ti|784140190,ti|899956886,ti|886572719,ti|846150610,ti|728045411,ti|843697164,ti|881139477,ti|742627173,ti|773123585,ti|743647555,ti|667419481,ti|892047279,ti|732864478,ti|908319731,ti|993187840,ti|930902273,ti|982332007,ti|683659573,ti|993201210,ti|957960897,ti|688648002,ti|892529371,ti|862997113,ti|688946953,ti|668955303,ti|851272133,ti|687219208,ti|668959518,ti|786981016,ti|651114764,ti|883507868,ti|885173144,ti|764121794,ti|842265458,ti|761695882,ti|667990631,ti|853047608,ti|750421395,ti|648492634,ti|940962192,ti|964681460,ti|989218457,ti|768401703,ti|688953526,ti|1006560150,ti|842248351,ti|982359130,ti|886486250,ti|1004304271,ti|774624621,ti|883536963,ti|982335907,ti|1004307949,ti|686525924,ti|989212788,ti|742635892,ti|666985009,ti|843707609,ti|779180926,ti|649393226,ti|919644326,ti|648466168,ti|1003639794,ti|897224760,ti|886441743,ti|895098990,ti|877323518,ti|890118469,ti|724649328,ti|886617563,ti|742192634,ti|888852993,ti|885201957,ti|1006564191,ti|886458117,ti|896301002,ti|892540880,ti|666229729,ti|779278222,ti|740428892,ti|766212171,ti|663060211,ti|761658905,ti|774593615,ti|843667672,ti|667418027,ti|922570745,ti|766184918,ti|842140552,ti|888900535,ti|989239660,ti|669050829,ti|745427395,ti|688617913,ti|733724922,ti|795708014,ti|682421534,ti|669478127,ti|744577805,ti|686025482,ti|740390875,ti|668954328,ti|663059041,ti|982345463,ti|846144232,ti|764116181,ti|728202971,ti|646853916,ti|738360225,ti|888851665,ti|898314332,ti|1012243171,ti|1004342579,ti|851271052,ti|886457657,ti|741681520,ti|891089550,ti|890084507,ti|885205761,ti|946412038,ti|740436518,ti|964724536,ti|865016083,ti|885200457,ti|682738472,ti|726693069,ti|929315802,ti|958962177,ti|770611997,ti|688962042,ti|711704105,ti|939782056,ti|894624369,ti|890143777,ti|892064680,ti|668948421,ti|982337572,ti|742619393,ti|741693110,ti|886481234,ti|886432011,ti|958940607,ti|733650753,ti|647071686,ti|768379894,ti|657484113,ti|745432115,ti|774590118,ti|669490825,ti|766234355,ti|754191538,ti|682406388,ti|933062816,ti|647100303,ti|766187658,ti|666230391,ti|780475215,ti|766261420,ti|989233627,ti|651122461,ti|682396063,ti|741710104,ti|886495025,ti|773129399,ti|685211272,ti|682395170,ti|770610828,ti|773173760,ti|750402752,ti|744540470,ti|993280388,ti|784188869,ti|978064655,ti|989229469,ti|766229238,ti|651123319,ti|886619155,ti|898315463,ti|743646990,ti|933067294,ti|717336263,ti|898336357,ti|964720202,ti|987291462,ti|667975052,ti|897207308,ti|808715682,ti|683626137,ti|668963508,ti|668949097,ti|853050906,ti|843680600,ti|982315185,ti|926772025,ti|843725913,ti|946400150,ti|884540130,ti|647073960,ti|993272846,ti|742623089,ti|733689646,ti|1011206551,ti|779180064,ti|738391707,ti|989208421,ti|742179958,ti|750423371,ti|964660909,ti|886679836,ti|929314765,ti|929173805,ti|885209210,ti|728196347,ti|899909198,ti|710122774,ti|740506403,ti|772004377,ti|683619158,ti|742185052,ti|892528636,ti|682751406,ti|1005213130,ti|853053571,ti|891129486,ti|728614636,ti|1011232860,ti|930907365,ti|648478231,ti|668977966,ti|773184670,ti|742667317,ti|683656025,ti|892070638,ti|764123061,ti|686015710,ti|710124073,ti|780500238,ti|886717841,ti|891154298,ti|899905725,ti|773150835,ti|890147405,ti|958943579,ti|743641315,ti|722931516,ti|886512911,ti|666982123,ti|733685451,ti|648491059,ti|688644606,ti|836850524,ti|722920871,ti|743652062,ti|760503648,ti|750404374,ti|780490608,ti|667972657,ti|888908737,ti|724650831,ti|660651945,ti|683654553,ti|784180363,ti|993291208,ti|738362988,ti|688979014,ti|775784289,ti|682391824,ti|982320093,ti|766223445,ti|654974062,ti|691411683,ti|853039823,ti|742203581,ti|661276581,ti|646860862,ti|666999392,ti|647071652,ti|668981836,ti|683663472,ti|993258677,ti|1005202998,ti|771990970,ti|761672266,ti|863001953,ti|1004349160,ti|740403190,ti|648477462,ti|906484378,ti|682416431,ti|654959319,ti|753888366,ti|668980619,ti|646834351,ti|919637230,ti|742633001,ti|775788072,ti|883563688,ti|682733726,ti|682736992,ti|682423494,ti|647178500,ti|840047237,ti|775768579,ti|987290248,ti|740451057,ti|785932439,ti|682757562,ti|687206445,ti|766195126,ti|989200952,ti|843730637,ti|740404748,ti|738381276,ti|929251598,ti|886468465,ti|964722033,ti|741672361,ti|683655187,ti|667428388,ti|725584801,ti|770508560,ti|779172642,ti|888895815,ti|890121530,ti|891131038,ti|894640823,ti|740403199,ti|843723111,ti|983603825,ti|682398049,ti|768407753,ti|682763898,ti|773126457,ti|733725447,ti|993258697,ti|659195311,ti|993185940,ti|929283319,ti|773145637,ti|892070025,ti|844912417,ti|946408675,ti|688998601,ti|688970806,ti|993233970,ti|926767700,ti|651799784,ti|646795877,ti|753890401,ti|929853661,ti|646801239,ti|667434583,ti|853035271,ti|920513181,ti|666976110,ti|964991744,ti|744564094,ti|682558605,ti|740518869,ti|883557008,ti|1004330880,ti|795696779,ti|775798487,ti|648001679,ti|732840172,ti|732811406,ti|721909216,ti|883541360,ti|886623221,ti|869090034,ti|881090750,ti|682401061,ti|914322249,ti|773109388,ti|883541278,ti|733675184,ti|899919405,ti|989205309,ti|885196332,ti|886464529,ti|738370446,ti|808715882,ti|896284065,ti|881155508,ti|723454243,ti|886635326,ti|964718602,ti|740363030,ti|724118800,ti|892538284,ti|646814334,ti|965285045,ti|884534320,ti|688609273,ti|721933723,ti|773160871,ti|886664889,ti|668962681,ti|658157404,ti|686056517,ti|886697410,ti|721944688,ti|683660973,ti|659195864,ti|740524546,ti|764133610,ti|666397809,ti|957966178


TI mt2 assembly (including omitted sequences):

ti|920494238,ti|977793314,ti|742167237,ti|667954981,ti|682562111,ti|721926526,ti|993301027,ti|761682818,ti|682572309,ti|886715415,ti|846140954,ti|842213284,ti|1004312117,ti|919658784,ti|756444238,ti|649436394,ti|843679942,ti|668951562,ti|842247856,ti|647161439,ti|846123499,ti|742620747,ti|991127494,ti|766238231,ti|993176244,ti|773117031,ti|648472900,ti|770537354,ti|851269846,ti|661275267,ti|770510041,ti|655577862,ti|940963127,ti|946396081,ti|775674338,ti|987287193,ti|667416652,ti|926762325,ti|892059203,ti|892056971,ti|785966061,ti|927295979,ti|1004319475,ti|646854455,ti|666974085,ti|688609401,ti|740404686,ti|1011355654,ti|883516269,ti|785960787,ti|760489345,ti|740413341,ti|989220640,ti|991076820,ti|991100255,ti|883518084,ti|768418724,ti|786985721,ti|1011355114,ti|666981192,ti|759388949,ti|683615723,ti|667400238,ti|667450707,ti|982323441,ti|759395070,ti|744569487,ti|932410204,ti|774604840,ti|993244940,ti|773122229,ti|983624822,ti|784111157,ti|795665937,ti|877338353,ti|688615993,ti|682407311,ti|993186075,ti|661288954,ti|993220564,ti|761663928,ti|742169072,ti|682732040,ti|888853645,ti|768417735,ti|993173870,ti|842119032,ti|917750938,ti|685211052,ti|773170893,ti|965000165,ti|740432677,ti|946072370,ti|683650765,ti|682400830,ti|682483403,ti|740398936,ti|744540562,ti|842243306,ti|686538525,ti|766248901,ti|647116942,ti|861204198,ti|775781991,ti|721909607,ti|760490055,ti|929272866,ti|926786800,ti|685210732,ti|895095664,ti|666986138,ti|993292173,ti|993223993,ti|982334885,ti|987287497,ti|891147106,ti|682573121,ti|682550613,ti|651481847,ti|742631092,ti|1003634205,ti|766262751,ti|743670648,ti|648483130,ti|965012770,ti|647136861,ti|958990669,ti|662256367,ti|885188855,ti|883507020,ti|647183811,ti|939781070,ti|784114176,ti|884546453,ti|771932084,ti|1003638894,ti|894633046,ti|774589464,ti|890078772,ti|647100466,ti|965301237,ti|989218402,ti|660675381,ti|772002137,ti|669477702,ti|977786952,ti|993276668,ti|733657620,ti|651116636,ti|886415307,ti|651128611,ti|726437638,ti|899957268,ti|733677832,ti|667417468,ti|733723920,ti|784116972,ti|750418678,ti|888869856,ti|886456249,ti|647111531,ti|886506328,ti|662253012,ti|958987824,ti|890102703,ti|647134294,ti|768387688,ti|669481775,ti|991113980,ti|886556633,ti|908347496,ti|963236697,ti|995115621,ti|668970404,ti|742614484,ti|991112152,ti|761666586,ti|669486564,ti|890082851,ti|779242469,ti|1006553589,ti|688615597,ti|1004318489,ti|669043009,ti|667403982,ti|983616853,ti|744523310,ti|1011336038,ti|761684614,ti|666394682,ti|682563712,ti|738392302,ti|688949013,ti|688687458,ti|682605091,ti|851255342,ti|993269756,ti|649455905,ti|687184877,ti|682558456,ti|926784452,ti|993186520,ti|773108744,ti|1006573783,ti|844901789,ti|738314225,ti|773151625,ti|842252704,ti|686041672,ti|886619706,ti|991079984,ti|842258815,ti|978080796,ti|993209615,ti|958947863,ti|657479554,ti|867410923,ti|862999831,ti|743654536,ti|647113417,ti|993238304,ti|869079743,ti|787004448,ti|886629652,ti|978082559,ti|884528336,ti|667005417,ti|881129384,ti|867412738,ti|744562947,ti|740452825,ti|742181567,ti|688673359,ti|883541692,ti|1002754007,ti|985087203,ti|728200977,ti|683636433,ti|733683703,ti|795671001,ti|846130183,ti|892066003,ti|770610943,ti|649458590,ti|688999873,ti|874973942,ti|851254859,ti|926761529,ti|993216326,ti|896987423,ti|843690552,ti|982341089,ti|740522090,ti|892558011,ti|686017145,ti|965297900,ti|668945698,ti|786987286,ti|1006564308,ti|779266722,ti|881135046,ti|740527725,ti|682732513,ti|757874271,ti|741685876,ti|663612445,ti|891539266,ti|930907188,ti|667401256,ti|993221331,ti|660668261,ti|978097496,ti|667954373,ti|738367185,ti|734202511,ti|772002383,ti|982343885,ti|773175379,ti|929261733,ti|842132178,ti|742641951,ti|742619395,ti|669479266,ti|867412326,ti|1011243259,ti|842137435,ti|728184545,ti|993251235,ti|728963251,ti|771916405,ti|932406983,ti|843705727,ti|917758028,ti|686532345,ti|846136105,ti|667445300,ti|779266303,ti|779175037,ti|688655581,ti|770603464,ti|991105637,ti|843664433,ti|687187159,ti|978086463,ti|978099732,ti|846135926,ti|784193629,ti|733684639,ti|742192131,ti|886445360,ti|886422489,ti|682467424,ti|646963394,ti|884541637,ti|993275902,ti|742193540,ti|686531725,ti|891586328,ti|1004318835,ti|837506231,ti|766202921,ti|959001015,ti|667405535,ti|993200310,ti|843710535,ti|775799793,ti|978098861,ti|657483863,ti|742623907,ti|993195412,ti|843714897,ti|771928364,ti|667007300,ti|1004320630,ti|1006566893,ti|982348721,ti|965304948,ti|772002192,ti|886631539,ti|669479570,ti|770539531,ti|742177326,ti|842220466,ti|745412802,ti|1005225007,ti|991125176,ti|862993718,ti|764266534,ti|774634430,ti|768432684,ti|651161223,ti|775758908,ti|668974120,ti|892071230,ti|682414461,ti|682393534,ti|926756251,ti|885171360,ti|884540581,ti|721909379,ti|891553486,ti|682735893,ti|919638041,ti|1004356271,ti|682570675,ti|850513972,ti|653048034,ti|989202839,ti|886494341,ti|683644498,ti|682729861,ti|958967605,ti|892071524,ti|740399645,ti|733692303,ti|667954803,ti|946409438,ti|851255540,ti|784202145,ti|741691127,ti|991089754,ti|687191591,ti|920511727,ti|932403328,ti|691412436,ti|771931415,ti|742648714,ti|738393213,ti|667970090,ti|724664160,ti|1006571966,ti|743646108,ti|667391113,ti|764123126,ti|745425773,ti|837505459,ti|874974906,ti|779253678,ti|647111970,ti|688650398,ti|989232850,ti|666392092,ti|1011358015,ti|669483768,ti|1004315295,ti|742623115,ti|780489429,ti|771914582,ti|779240427,ti|682775421,ti|892531801,ti|774593991,ti|744538074,ti|787000199,ti|740380305,ti|993217549,ti|779168795,ti|784124944,ti|667013004,ti|647140341,ti|846143599,ti|688618609,ti|982333200,ti|775758503,ti|740407269,ti|742159126,ti|738378413,ti|770531335,ti|1011361376,ti|686042156,ti|884543911,ti|766212011,ti|655005238,ti|682568023,ti|892051254,ti|766249820,ti|688660026,ti|761683775,ti|669491031,ti|843684110,ti|647169491,ti|804535080,ti|843660924,ti|775676629,ti|740374212,ti|668957272,ti|733695589,ti|884526508,ti|771931566,ti|766190059,ti|682417947,ti|891080327,ti|815708930,ti|742686582,ti|651477850,ti|666983722,ti|869083656,ti|853039134,ti|991087515,ti|688640632,ti|655575634,ti|869091423,ti|920510539,ti|940962038,ti|688994250,ti|667950022,ti|766243792,ti|647071182,ti|929129718,ti|688611837,ti|885173134,ti|668951788,ti|661294260,ti|982369037,ti|772004073,ti|655580777,ti|795689198,ti|920487911,ti|886494400,ti|906492315,ti|657474855,ti|964992609,ti|774731728,ti|682564025,ti|894663058,ti|740392812,ti|682604630,ti|804550797,ti|774631988,ti|1004307472,ti|784119206,ti|842221717,ti|920500279,ti|740402389,ti|943306172,ti|920514485,ti|886536076,ti|761655389,ti|744562236,ti|771934490,ti|688622189,ti|929269409,ti|740388237,ti|743653089,ti|867419245,ti|725601395,ti|843649983,ti|773150750,ti|920514249,ti|744543476,ti|920495606,ti|682550317,ti|686025757,ti|654968626,ti|993304573,ti|885202595,ti|919646261,ti|886643524,ti|922595238,ti|742183360,ti|687194956,ti|667451717,ti|1011356540,ti|891081263,ti|774641170,ti|760496064,ti|687204673,ti|756440589,ti|742177079,ti|688997053,ti|766239012,ti|773151041,ti|982316392,ti|740399066,ti|682751657,ti|795686585,ti|666399747,ti|651122247,ti|897005442,ti|1006570987,ti|775673349,ti|1011205579,ti|964675013,ti|993244835,ti|760501455,ti|982347174,ti|993177460,ti|741711654,ti|1011235966,ti|964659807,ti|651121232,ti|740490547,ti|1004347379,ti|993289050,ti|1006569163,ti|892048284,ti|773153967,ti|993291313,ti|688991335,ti|682753670,ti|926753486,ti|683663953,ti|660660729,ti|683656175,ti|655009686,ti|991074376,ti|977786546,ti|964999670,ti|891087664,ti|964680338,ti|886566806,ti|646797330,ti|660657606,ti|993215297,ti|1006571218,ti|843680333,ti|964997342,ti|993206006,ti|658165511,ti|688656423,ti|660673321,ti|734183949,ti|920509263,ti|888818651,ti|682566329,ti|686040283,ti|648463827,ti|922571561,ti|660653082,ti|733677419,ti|1005214751,ti|661295658,ti|657470846,ti|768378329,ti|667429066,ti|667003599,ti|764117655,ti|1004302692,ti|1006546742,ti|1011333661,ti|740517004,ti|774727605,ti|921845851,ti|991106682,ti|651242020,ti|774729536,ti|686019911,ti|991110744,ti|786999027,ti|884533485,ti|688649819,ti|1004323166,ti|760495577,ti|685223824,ti|926751051,ti|651238182,ti|688649885,ti|840048523,ti|745429648,ti|768401049,ti|743674875,ti|647102012,ti|993305600,ti|666393635,ti|663062259,ti|682604118,ti|647181373,ti|733680824,ti|982360228,ti|764133233,ti|666976895,ti|779174270,ti|989202096,ti|779275150,ti|766241811,ti|755231593,ti|786978993,ti|1005219403,ti|784108926,ti|920501611,ti|667397510,ti|654962048,ti|683650739,ti|993216514,ti|983606533,ti|646970918,ti|658168415,ti|668968485,ti|993179582,ti|651115389,ti|906496721,ti|647119147,ti|649437520,ti|919635849,ti|1011237659,ti|742643536,ti|669484751,ti|890080714,ti|648487134,ti|883512525,ti|658166052,ti|774589948,ti|742175456,ti|795703195,ti|667424642,ti|843661359,ti|926775565,ti|659195446,ti|661281287,ti|906487123,ti|1004314254,ti|647162822,ti|884528051,ti|891079409,ti|667423743,ti|982334003,ti|908320533,ti|929283528,ti|651126723,ti|851250625,ti|740423281,ti|738364578,ti|646847936,ti|742196821,ti|646827096,ti|939776850,ti|784190241,ti|651233377,ti|927300033,ti|667971524,ti|647144586,ti|1011356731,ti|688641432,ti|1003635526,ti|922588940,ti|651150401,ti|682772546,ti|851276527,ti|1004322172,ti|987287609,ti|774599002,ti|740366084,ti|651477107,ti|1003654509,ti|775795878,ti|734196363,ti|991110998,ti|891084831,ti|926775769,ti|647060224,ti|685208893,ti|666392322,ti|987268509,ti|991121352,ti|991126792,ti|655577601,ti|929260892,ti|667966544,ti|740490937,ti|742176911,ti|683640322,ti|1005219338,ti|846133970,ti|647117523,ti|993281607,ti|768419245,ti|993216904,ti|982354692,ti|766266089,ti|770529707,ti|987274599,ti|687182908,ti|742190120,ti|774605849,ti|666986320,ti|734195099,ti|686051102,ti|993184423,ti|1011245772,ti|775790764,ti|771931075,ti|940958915,ti|683659073,ti|657477475,ti|1004313995,ti|659194841,ti|940971419,ti|651160916,ti|647116616,ti|728191463,ti|770514617,ti|740446073,ti|742663253,ti|922569101,ti|851267874,ti|1004355424,ti|946067779,ti|808720433,ti|754191929,ti|989200341,ti|647136802,ti|779267346,ti|682430076,ti|686036880,ti|764130375,ti|989221713,ti|755231880,ti|647172663,ti|1012242078,ti|932404867,ti|1004314743,ti|768431900,ti|993238189,ti|646847160,ti|655574372,ti|985088606,ti|886626409,ti|768403510,ti|647103739,ti|682418904,ti|991130221,ti|771914064,ti|742654452,ti|742654203,ti|1012249593,ti|655574733,ti|661296216,ti|742629049,ti|651232323,ti|759389625,ti|775781940,ti|688966395,ti|926750230,ti|688657500,ti|683656890,ti|843642295,ti|646852830,ti|655002558,ti|993191262,ti|884528465,ti|795674923,ti|648488960,ti|753883975,ti|688663882,ti|742196973,ti|770599701,ti|741702552,ti|766255083,ti|683618892,ti|745436485,ti|922581116,ti|647072430,ti|795665598,ti|766198640,ti|993208500,ti|929284904,ti|1005214250,ti|919655523,ti|774597866,ti|772006693,ti|667444131,ti|1004300950,ti|651248909,ti|738387322,ti|1005221056,ti|982305139,ti|993304701,ti|883516094,ti|784121754,ti|755230135,ti|1004296570,ti|647077908,ti|658167461,ti|929275604,ti|647114588,ti|930904019,ti|728203989,ti|1004321684,ti|740504755,ti|922590517,ti|651153274,ti|766188793,ti|688996757,ti|682774263,ti|1006547356,ti|929265563,ti|766227465,ti|983622020,ti|688952971,ti|784188159,ti|662253682,ti|768427221,ti|982331243,ti|844913886,ti|768409442,ti|995113657,ti|647129535,ti|759399290,ti|991100922,ti|993193434,ti|993225990,ti|1011359611,ti|750422784,ti|989219607,ti|686529995,ti|688671018,ti|768402401,ti|742627247,ti|940963786,ti|648494320,ti|759392866,ti|661277049,ti|768394837,ti|842254775,ti|786973021,ti|884532687,ti|989217483,ti|784122641,ti|654996136,ti|686047130,ti|744538693,ti|688999669,ti|929257506,ti|983607067,ti|883514464,ti|993296818,ti|775780343,ti|686039045,ti|993291766,ti|989212740,ti|786990158,ti|779255807,ti|843719689,ti|920510479,ti|651121648,ti|655584965,ti|993290371,ti|766200118,ti|740383065,ti|647113696,ti|661299502,ti|1006560976,ti|682486075,ti|760505289,ti|773181854,ti|761657296,ti|853038979,ti|651475404,ti|669054732,ti|774732040,ti|669494252,ti|654971369,ti|655581975,ti|843728975,ti|993212165,ti|764131365,ti|688674065,ti|1012244829,ti|843687286,ti|658153590,ti|646962922,ti|842141201,ti|740503326,ti|686523976,ti|993228400,ti|721924113,ti|921845535,ti|742166706,ti|888821701,ti|661296957,ti|741711190,ti|761665882,ti|649440883,ti|1004334045,ti|686031066,ti|844913183,ti|940972620,ti|651238462,ti|667968432,ti|991077354,ti|1011217144,ti|691412907,ti|1003659001,ti|853048246,ti|666228174,ti|993240106,ti|774598408,ti|660663987,ti|683652586,ti|784121666,ti|750403201,ti|784180486,ti|649407095,ti|741682057,ti|770529257,ti|780497677,ti|840046287,ti|766240524,ti|773141306,ti|743662359,ti|741669461,ti|688997442,ti|669488321,ti|742660088,ti|740406677,ti|1011202919,ti|688962182,ti|667433147,ti|666975545,ti|669479193,ti|908313262,ti|757881414,ti|686065884,ti|661296721,ti|946402646,ti|884532031,ti|1004325411,ti|766200053,ti|926778874,ti|795680265,ti|682409068,ti|669049282,ti|1012241574,ti|1005216156,ti|688681391,ti|993195697,ti|775757173,ti|682406744,ti|686022801,ti|688969644,ti|745423279,ti|851252500,ti|648461858,ti|842249437,ti|687176460,ti|651236129,ti|843664552,ti|978095052,ti|771923750,ti|989197016,ti|755230129,ti|661286770,ti|741696326,ti|1004330739,ti|661298869,ti|687199150,ti|646856739,ti|682778057,ti|930897955,ti|742661236,ti|686033083,ti|991085351,ti|683610477,ti|982344771,ti|987276735,ti|651127824,ti|741711392,ti|1011215863,ti|664250122,ti|742179391,ti|661290091,ti|926779591,ti|993190107,ti|667975995,ti|927301741,ti|683636188,ti|647069600,ti|991129616,ti|804538759,ti|867408620,ti|983623795,ti|771986533,ti|687195435,ti|646852406,ti|661278335,ti|775677821,ti|1006553562,ti|687186242,ti|688616127,ti|844914193,ti|846117522,ti|773160315,ti|738362357,ti|1011338147,ti|784191364,ti|732817722,ti|1004328271,ti|691416059,ti|1004346530,ti|940967191,ti|733687478,ti|688664755,ti|779276321,ti|686538736,ti|840045229,ti|982344079,ti|756447576,ti|993266617,ti|842250907,ti|666389997,ti|761667907,ti|651131025,ti|683663391,ti|740448070,ti|779246670,ti|1006556881,ti|919635127,ti|842251727,ti|982309679,ti|995111633,ti|1003662260,ti|1006563138,ti|686029640,ti|842126594,ti|682731372,ti|995116320,ti|773176950,ti|784182710,ti|779243896,ti|742201563,ti|991071901,ti|808713125,ti|687187288,ti|982352232,ti|688958166,ti|993289711,ti|795674280,ti|683653228,ti|808708201,ti|764126608,ti|940951396,ti|661276425,ti|682755912,ti|908329585,ti|685222756,ti|682775258,ti|989196936,ti|728173182,ti|750402052,ti|766261603,ti|660663603,ti|964676761,ti|933064457,ti|655587784,ti|775795412,ti|648496827,ti|768379885,ti|989223453,ti|775661980,ti|660651076,ti|755231407,ti|922584778,ti|978078450,ti|779254751,ti|785936705,ti|1011363598,ti|666994335,ti|770536468,ti|682758744,ti|779169554,ti|989235931,ti|842131830,ti|750410815,ti|658164005,ti|774632411,ti|658153196,ti|768427837,ti|929269870,ti|743668982,ti|920501636,ti|892066769,ti|647161960,ti|993256003,ti|740453033,ti|770525777,ti|688675817,ti|1006543907,ti|660660733,ti|983627882,ti|668982063,ti|733679677,ti|654961356,ti|660667600,ti|655586002,ti|688983023,ti|842142254,ti|989205137,ti|655001941,ti|964676962,ti|1004346213,ti|661284527,ti|669050418,ti|682419868,ti|993185864,ti|658159353,ti|843719949,ti|933064997,ti|892068521,ti|728174920,ti|989214869,ti|669042107,ti|647069156,ti|842122831,ti|682603573,ti|795681535,ti|773111334,ti|921842218,ti|808709126,ti|891087627,ti|885174358,ti|647986996,ti|648480150,ti|978067316,ti|661297925,ti|688641748,ti|667002685,ti|742655580,ti|1011334752,ti|768433412,ti|846120797,ti|993302063,ti|667452481,ti|682769949,ti|740495253,ti|742655501,ti|946403336,ti|773157850,ti|946404545,ti|648480517,ti|651155643,ti|761675983,ti|770535082,ti|842124449,ti|728178989,ti|771923349,ti|753373200,ti|943305597,ti|964725381,ti|766252822,ti|891544554,ti|991127121,ti|734189570,ti|647066140,ti|648578716,ti|660649655,ti|766240850,ti|989222056,ti|766250881,ti|779286415,ti|761670031,ti|843681424,ti|795683114,ti|667413743,ti|660672244,ti|920521308,ti|774596875,ti|649453913,ti|687203337,ti|964675901,ti|1012246627,ti|649403699,ti|982328275,ti|993232906,ti|766206611,ti|687193387,ti|648462162,ti|691410242,ti|647065095,ti|993294836,ti|779179719,ti|1005212915,ti|663062285,ti|773156143,ti|1006553301,ti|660652637,ti|687216581,ti|930902799,ti|761674302,ti|740435307,ti|983612788,ti|843685066,ti|964998404,ti|667439825,ti|728195740,ti|842257185,ti|742192940,ti|1004308426,ti|779273793,ti|920509033,ti|922571707,ti|647128347,ti|667953182,ti|646824004,ti|930906710,ti|646805888,ti|946071464,ti|740392024,ti|734184664,ti|774722241,ti|989237119,ti|658156891,ti|775773134,ti|804560618,ti|808718747,ti|978077968,ti|780475985,ti|1004315036,ti|688949956,ti|651475233,ti|843684691,ti|753889290,ti|688995208,ti|649402110,ti|964678154,ti|851272901,ti|991088490,ti|669051074,ti|843720348,ti|687221653,ti|668950454,ti|940965251,ti|785936541,ti|929252035,ti|926755601,ti|666988027,ti|1005201842,ti|741690838,ti|922576447,ti|742172986,ti|920512676,ti|683642467,ti|688972562,ti|686030763,ti|647061946,ti|770540890,ti|768413523,ti|654964177,ti|843641399,ti|946405064,ti|666991219,ti|738365924,ti|651790168,ti|780494812,ti|926765687,ti|908329190,ti|749522000,ti|741676634,ti|733676398,ti|649402629,ti|651239632,ti|648482522,ti|1005227150,ti|993282127,ti|978077664,ti|659195269,ti|743661698,ti|842140928,ti|842140744,ti|842132141,ti|667973258,ti|983610250,ti|768433459,ti|844908652,ti|768394057,ti|785954229,ti|651804821,ti|804546756,ti|728195944,ti|921312081,ti|851271689,ti|993302952,ti|787001414,ti|993204346,ti|929269713,ti|775755543,ti|653058180,ti|892537529,ti|742178929,ti|688977177,ti|940972377,ti|886405375,ti|688663957,ti|667012374,ti|770614040,ti|760488627,ti|740513584,ti|667000825,ti|686523074,ti|785933300,ti|993179134,ti|842235029,ti|648461045,ti|686025938,ti|685211866,ti|664251096,ti|940969344,ti|766257535,ti|668956787,ti|754190520,ti|927298765,ti|687214895,ti|932401729,ti|667956424,ti|745422613,ti|771986102,ti|740519266,ti|738387919,ti|686034857,ti|669046862,ti|784186469,ti|649400419,ti|682415772,ti|932401429,ti|987294004,ti|647134749,ti|686040083,ti|764260168,ti|770631478,ti|1006566315,ti|840038053,ti|764120991,ti|734187188,ti|755231008,ti|795695046,ti|743640840,ti|766239796,ti|940957643,ti|742620225,ti|682739904,ti|759385778,ti|740491819,ti|977787632,ti|786990508,ti|987279074,ti|993299406,ti|785939854,ti|775759146,ti|846124478,ti|742625164,ti|771908003,ti|740363435,ti|744530489,ti|683661760,ti|682559928,ti|786995864,ti|991082018,ti|862976690,ti|779176724,ti|688969703,ti|1003647599,ti|647170874,ti|647173918,ti|647109819,ti|989208229,ti|842239258,ti|667004652,ti|919644262,ti|987288086,ti|688995281,ti|761676056,ti|927295135,ti|744575134,ti|740438268,ti|688952385,ti|780486238,ti|753379029,ti|688661476,ti|651161550,ti|843659525,ti|687183598,ti|649436516,ti|667000990,ti|682614763,ti|920488000,ti|844904489,ti|822879244,ti|683648551,ti|740411749,ti|842227191,ti|759399717,ti|804548762,ti|775787371,ti|779234748,ti|766268978,ti|740390418,ti|1004316952,ti|682473158,ti|682763840,ti|940955538,ti|982323329,ti|667976183,ti|991076007,ti|983607139,ti|993216896,ti|1006552273,ti|740524344,ti|817799001,ti|667004246,ti|766242136,ti|688681180,ti|740371376,ti|1011216300,ti|771914527,ti|742197881,ti|774630674,ti|738375552,ti|753368921,ti|851276576,ti|1006546960,ti|661276851,ti|648477556,ti|991124977,ti|743644064,ti|991104555,ti|842126534,ti|908312949,ti|651796415,ti|651248311,ti|1005207586,ti|683624905,ti|646860002,ti|654971231,ti|983603205,ti|667005075,ti|651155652,ti|786990519,ti|770527550,ti|738364790,ti|742647524,ti|921309115,ti|844903731,ti|920490362,ti|669471957,ti|732822312,ti|740402532,ti|851271005,ti|926777948,ti|757874280,ti|795691019,ti|908311662,ti|682583189,ti|929267919,ti|779246466,ti|766222020,ti|647171271,ti|682751974,ti|742660402,ti|648486593,ti|982333613,ti|646859676,ti|993232586,ti|666987285,ti|922584163,ti|993282466,ti|666982247,ti|741695885,ti|740508091,ti|733692630,ti|771992430,ti|978070872,ti|742185124,ti|766258383,ti|1004317712,ti|647182469,ti|775757709,ti|685208939,ti|1004348707,ti|774632362,ti|891535217,ti|682563687,ti|993199289,ti|647144197,ti|764129133,ti|647170353,ti|836850190,ti|740436114,ti|651476516,ti|843662760,ti|922588101,ti|651120917,ti|1003658438,ti|991114486,ti|780485624,ti|842237574,ti|771997453,ti|842132457,ti|668975085,ti|666998227,ti|655576007,ti|993215452,ti|771907765,ti|733683294,ti|766198030,ti|964669963,ti|1006547108,ti|654959153,ti|761681931,ti|742627601,ti|921312858,ti|741682297,ti|770617735,ti|685206886,ti|795678557,ti|669036474,ti|648466350,ti|1004347931,ti|910007643,ti|733681204,ti|740486670,ti|906488778,ti|774600319,ti|651161066,ti|774722566,ti|766247225,ti|1006557675,ti|842260694,ti|771914466,ti|667398150,ti|668947230,ti|682755917,ti|1011242792,ti|993268462,ti|687217011,ti|946402097,ti|738358545,ti|920503592,ti|884543628,ti|647186873,ti|843714455,ti|987295236,ti|1011364281,ti|853037642,ti|761660798,ti|993201833,ti|982334624,ti|682774444,ti|768390108,ti|1011242648,ti|661295310,ti|884536426,ti|647133661,ti|688639515,ti|668966265,ti|646846087,ti|768404964,ti|989215437,ti|646824664,ti|993291771,ti|1004303599,ti|646854822,ti|733676137,ti|740440928,ti|770606078,ti|728198812,ti|842130128,ti|761684577,ti|770630434,ti|661292080,ti|665352084,ti|750406916,ti|743644135,ti|772004882,ti|770541616,ti|667437538,ti|668955335,ti|993176080,ti|1012241734,ti|669483329,ti|667416087,ti|655588264,ti|775674099,ti|774590629,ti|740526752,ti|982344033,ti|843730201,ti|649448066,ti|891077425,ti|1004325817,ti|844899707,ti|773125518,ti|658158463,ti|685218410,ti|649402583,ti|768388329,ti|773148754,ti|667401946,ti|651119537,ti|785935674,ti|745422076,ti|754190652,ti|892528631,ti|688978911,ti|651236851,ti|1004328618,ti|682732834,ti|742175510,ti|754189629,ti|929248964,ti|651232895,ti|842254947,ti|646828998,ti|786989990,ti|744545428,ti|688640336,ti|784115117,ti|989233100,ti|667426974,ti|648494558,ti|682476789,ti|740360413,ti|785965234,ti|1003653714,ti|940969100,ti|843659368,ti|840054215,ti|742654213,ti|740491298,ti|922581061,ti|683622667,ti|743666430,ti|964668296,ti|647163303,ti|750420532,ti|884544248,ti|647163416,ti|753372851,ti|919650331,ti|881115499,ti|768386773,ti|682749682,ti|843714925,ti|740424503,ti|667958015,ti|753886540,ti|842245544,ti|815710282,ti|795697916,ti|728202703,ti|892539455,ti|744530927,ti|1011330165,ti|743641660,ti|784130521,ti|742639682,ti|770639773,ti|991112626,ti|804552386,ti|946073581,ti|742631841,ti|667425178,ti|926762594,ti|1011330007,ti|1006558664,ti|647069817,ti|784191664,ti|869080300,ti|651234726,ti|890081595,ti|774602529,ti|1011246269,ti|993288684,ti|743679564,ti|766245987,ti|682395338,ti|908335993,ti|649440110,ti|993301991,ti|964998878,ti|770526120,ti|919641835,ti|843674048,ti|742198495,ti|844912970,ti|929269224,ti|785966902,ti|815709009,ti|1012247397,ti|647106413,ti|651111826,ti|666392978,ti|795682012,ti|989236501,ti|843696400,ti|761682881,ti|651157479,ti|743654439,ti|742177113,ti|1003637741,ti|646838731,ti|682559009,ti|682478006,ti|785960374,ti|773129323,ti|779241674,ti|867409265,ti|688652081,ti|1004322840,ti|787005275,ti|687221226,ti|682745913,ti|795683618,ti|995117081,ti|649438660,ti|919640953,ti|667417286,ti|779180166,ti|744538822,ti|1005214622,ti|926777731,ti|688688726,ti|930902011,ti|660666487,ti|804547464,ti|795699912,ti|991077399,ti|933065836,ti|785946345,ti|742646884,ti|1003638021,ti|744578116,ti|750404269,ti|646971634,ti|770524823,ti|651477543,ti|647141164,ti|853055349,ti|785944401,ti|740525341,ti|804536192,ti|682612281,ti|667428060,ti|766187507,ti|1006560703,ti|682588272,ti|768400915,ti|993244134,ti|946066226,ti|682774420,ti|786975944,ti|761698035,ti|1011226119,ti|771924154,ti|682417132,ti|649456187,ti|756441878,ti|651232678,ti|655581296,ti|744555363,ti|760496278,ti|982324341,ti|982312987,ti|667958512,ti|687218259,ti|647102968,ti|687179076,ti|760504410,ti|647129948,ti|771992036,ti|669047348,ti|891531255,ti|773184974,ti|667956879,ti|682391332,ti|682467639,ti|795701588,ti|733721050,ti|742183648,ti|774640737,ti|667402951,ti|1004322044,ti|892528721,ti|892537624,ti|772003885,ti|687208006,ti|920503668,ti|750407526,ti|662251519,ti|651128016,ti|683625122,ti|648495806,ti|853036891,ti|939779290,ti|688680726,ti|688972389,ti|732814888,ti|867411774,ti|991122934,ti|993237676,ti|895064568,ti|843727545,ti|908329458,ti|1002752747,ti|744571228,ti|989214336,ti|964993403,ti|1011211540,ti|1005215264,ti|688961741,ti|740360675,ti|784128835,ti|770530913,ti|795691491,ti|740494355,ti|775773843,ti|686519368,ti|773168448,ti|842130602,ti|682608113,ti|779240946,ti|648491956,ti|728183221,ti|770528642,ti|906487077,ti|786993175,ti|688620804,ti|846143146,ti|892065408,ti|651147666,ti|775772189,ti|892058261,ti|846140267,ti|662252157,ti|843694571,ti|940972047,ti|682554151,ti|993302086,ti|764125786,ti|742189192,ti|927295480,ti|738372425,ti|738377199,ti|843659034,ti|740483583,ti|926765944,ti|753893134,ti|1011344510,ti|753892221,ti|744537758,ti|993177507,ti|784184274,ti|919647591,ti|647109250,ti|1006562348,ti|993197159,ti|668954411,ti|749523209,ti|773157131,ti|886526544,ti|919648727,ti|982359747,ti|862978474,ti|740429451,ti|759399459,ti|784121354,ti|728181443,ti|842218175,ti|779275711,ti|766244361,ti|993183225,ti|939776363,ti|682401733,ti|795695811,ti|688954881,ti|657469722,ti|648478984,ti|646830928,ti|660673647,ti|683622604,ti|757882796,ti|922578440,ti|667428860,ti|785966236,ti|771908822,ti|648478460,ti|774636183,ti|732812697,ti|649389956,ti|964678992,ti|668946588,ti|784115235,ti|657475372,ti|742617493,ti|742613850,ti|770523128,ti|1011208556,ti|646975102,ti|779292309,ti|682484811,ti|843645970,ti|651484848,ti|775773634,ti|766240368,ti|926769037,ti|991112666,ti|933066963,ti|741680968,ti|740516865,ti|773156392,ti|742179443,ti|1005226341,ti|993235127,ti|773158491,ti|843640861,ti|682756568,ti|1011230955,ti|978090130,ti|1004354227,ti|779176702,ti|682554082,ti|1011350000,ti|646830781,ti|743681594,ti|843669355,ti|785960621,ti|740511981,ti|648462024,ti|770634466,ti|922595201,ti|851272803,ti|932400274,ti|853045566,ti|842248424,ti|771913135,ti|669050484,ti|926760354,ti|728195287,ti|884536601,ti|646853082,ti|840040789,ti|787001812,ti|660657159,ti|926783867,ti|760498653,ti|964711059,ti|768400974,ti|667967375,ti|685217187,ti|774728324,ti|770607290,ti|919656377,ti|983626533,ti|662256528,ti|686018822,ti|983609802,ti|933064879,ti|741706264,ti|844909163,ti|989198962,ti|1004315471,ti|742643767,ti|658164846,ti|667982862,ti|883499085,ti|744544116,ti|771912494,ti|688643488,ti|667974215,ti|688626094,ti|1011241717,ti|743683868,ti|768418107,ti|775767741,ti|985087721,ti|654997030,ti|683648192,ti|761670689,ti|771985645,ti|647172157,ti|884539742,ti|648464139,ti|667414679,ti|685211218,ti|808714583,ti|648482632,ti|741714236,ti|647142464,ti|646833385,ti|744532923,ti|804546650,ti|933062438,ti|742691863,ti|840039201,ti|843698696,ti|667984932,ti|891536348,ti|779291185,ti|660662301,ti|891532871,ti|760496209,ti|742660139,ti|775798150,ti|666978606,ti|646838762,ti|666989561,ti|982334756,ti|688657739,ti|843698800,ti|775769608,ti|995118613,ti|993297036,ti|655010399,ti|742622514,ti|761685284,ti|885176370,ti|647169132,ti|649459794,ti|764267090,ti|993279350,ti|646968033,ti|991080396,ti|771984307,ti|982364021,ti|744562577,ti|770638578,ti|651243457,ti|742621770,ti|651122596,ti|919657718,ti|646806932,ti|742640109,ti|843718434,ti|741695298,ti|766228125,ti|683610324,ti|760501898,ti|993194501,ti|930903842,ti|647182051,ti|647166336,ti|742197101,ti|667450615,ti|1005213633,ti|892060512,ti|991120668,ti|995116825,ti|683620821,ti|668949628,ti|761662827,ti|784129648,ti|957963421,ti|853036119,ti|774640298,ti|842235964,ti|651122177,ti|770609400,ti|843664739,ti|784119681,ti|773183863,ti|682574689,ti|774730190,ti|669044450,ti|989222193,ti|687212527,ti|978099379,ti|842253358,ti|1006551207,ti|1006562008,ti|647108844,ti|940964877,ti|842228725,ti|740400682,ti|647134026,ti|785946674,ti|682765858,ti|991084433,ti|732822028,ti|804565399,ti|1006546914,ti|983618215,ti|667409107,ti|740530218,ti|1006568764,ti|842214322,ti|1006552497,ti|682486084,ti|740522120,ti|757882333,ti|784185841,ti|940953796,ti|785960293,ti|649435190,ti|738376050,ti|653048759,ti|846125683,ti|774594174,ti|683642700,ti|773140060,ti|654963777,ti|738390725,ti|744554026,ti|957969713,ti|1005216217,ti|930898217,ti|764129429,ti|651147680,ti|682394642,ti|686531512,ti|780484874,ti|728939550,ti|682419623,ti|651231450,ti|940971750,ti|688991856,ti|927291120,ti|1004321803,ti|843708790,ti|1005206877,ti|779283612,ti|804541058,ti|957964677,ti|771935788,ti|682477847,ti|669470970,ti|993255652,ti|946066020,ti|655000354,ti|982308624,ti|843726017,ti|946072396,ti|647071326,ti|666985967,ti|742681720,ti|682415536,ti|687179686,ti|883504078,ti|740524365,ti|685209063,ti|843692362,ti|817798988,ti|654961557,ti|991076187,ti|770527145,ti|843716267,ti|770632005,ti|764122228,ti|1006564565,ti|1004349543,ti|651146439,ti|687195119,ti|785956012,ti|991107437,ti|651802631,ti|662252570,ti|843675505,ti|655584362,ti|846125496,ti|688968838,ti|1011232964,ti|929251485,ti|666230939,ti|929264631,ti|685205589,ti|779237404,ti|768402932,ti|940958315,ti|647128518,ti|728189571,ti|669046464,ti|686521877,ti|750423986,ti|682413831,ti|993269759,ti|977790130,ti|740380661,ti|1011222881,ti|647137582,ti|991106444,ti|742171518,ti|983617739,ti|775761817,ti|919634645,ti|646862994,ti|750421124,ti|850505671,ti|843723626,ti|667956477,ti|993282655,ti|991084519,ti|688995528,ti|991090870,ti|723458039,ti|993257952,ti|989205627,ti|1012242895,ti|786994729,ti|940967818,ti|929263178,ti|784130589,ti|745416731,ti|771988235,ti|740379075,ti|927292764,ti|964681689,ti|784184769,ti|1011239091,ti|929173264,ti|766193002,ti|785966348,ti|766229015,ti|646973437,ti|989217778,ti|651487014,ti|943303556,ti|667432414,ti|647108992,ti|647138468,ti|667405610,ti|669492089,ti|785961699,ti|753890645,ti|740387376,ti|740367563,ti|667419697,ti|661298910,ti|929190691,ti|770623400,ti|929261163,ti|759399803,ti|647164641,ti|683624949,ti|775660309,ti|660675299,ti|908322728,ti|760491054,ti|742660047,ti|683623385,ti|654966181,ti|808716388,ti|779243603,ti|933063820,ti|669484426,ti|908333315,ti|668967821,ti|983615030,ti|779264563,ti|687194782,ti|929283772,ti|1004316636,ti|761697126,ti|785944970,ti|993225375,ti|688619499,ti|668965995,ti|926783080,ti|666395491,ti|843686933,ti|682612421,ti|1011231107,ti|682773935,ti|743666189,ti|977786642,ti|989239339,ti|892539281,ti|978071802,ti|919652490,ti|843640154,ti|775799433,ti|881107409,ti|743664027,ti|842133014,ti|760498268,ti|759399876,ti|667411130,ti|686531454,ti|770613107,ti|993194489,ti|1004346658,ti|771925795,ti|929260316,ti|993234063,ti|853036498,ti|648494776,ti|853050804,ti|774630916,ti|651117960,ti|843703026,ti|906487314,ti|978089336,ti|884527027,ti|766231959,ti|922569644,ti|683661253,ti|666396370,ti|646858016,ti|784135901,ti|891087357,ti|779283793,ti|740418140,ti|750412628,ti|682740044,ti|993222501,ti|654971518,ti|920509702,ti|920508856,ti|884534357,ti|740430590,ti|991127545,ti|766201263,ti|646966953,ti|691409674,ti|1011236226,ti|926786059,ti|993196524,ti|753379652,ti|926769788,ti|773136055,ti|682572216,ti|768406798,ti|892534817,ti|649392273,ti|743661956,ti|1004313953,ti|964697904,ti|662255368,ti|741697939,ti|667414035,ti|768384305,ti|812440720,ti|685217107,ti|766267287,ti|929256062,ti|958992776,ti|993276016,ti|740382700,ti|682467583,ti|773169416,ti|1011338378,ti|786979019,ti|886600058,ti|646805608,ti|667951952,ti|744566547,ti|687191668,ti|753374593,ti|648486302,ti|851277462,ti|753371871,ti|740380795,ti|773129090,ti|668951886,ti|978087914,ti|786975778,ti|686017485,ti|883504971,ti|647064821,ti|993276665,ti|766229500,ti|743654278,ti|770626513,ti|779266797,ti|740403675,ti|772006747,ti|686525687,ti|766187835,ti|844902738,ti|1011224633,ti|891543380,ti|983598951,ti|978066153,ti|749518727,ti|993262922,ti|668949816,ti|682474248,ti|884530080,ti|784115341,ti|775770999,ti|886668297,ti|667422080,ti|893361508,ti|886528991,ti|883578673,ti|965029915,ti|682761145,ti|883567631,ti|740399099,ti|881088335,ti|1003662669,ti|686049721,ti|899906824,ti|775781204,ti|770541950,ti|766188511,ti|667977471,ti|688947759,ti|669494529,ti|795666386,ti|667414567,ti|993193352,ti|774624525,ti|846123541,ti|851266875,ti|896983469,ti|661298209,ti|943303727,ti|843689744,ti|773108284,ti|890077492,ti|886617811,ti|873756322,ti|742170745,ti|795707649,ti|741692572,ti|774635884,ti|647174125,ti|761664419,ti|993274603,ti|883500902,ti|989237868,ti|993219103,ti|842253398,ti|929175113,ti|657473534,ti|993213548,ti|738364167,ti|784122939,ti|862977580,ti|886544695,ti|886518929,ti|753373659,ti|742615330,ti|668970791,ti|668985076,ti|890083509,ti|728176971,ti|846126710,ti|734175379,ti|860239897,ti|985087126,ti|993218803,ti|993212493,ti|851260144,ti|982344046,ti|740433283,ti|863200794,ti|840055014,ti|686052890,ti|648485470,ti|926760811,ti|646972825,ti|683648880,ti|843712417,ti|742646159,ti|686038009,ti|978089254,ti|667972492,ti|891085280,ti|917757757,ti|732819958,ti|840061714,ti|667406363,ti|686533263,ti|964683659,ti|686534623,ti|744524957,ti|982341012,ti|648053302,ti|742180428,ti|963224834,ti|771998670,ti|839109201,ti|734203564,ti|773181958,ti|734180131,ti|846134539,ti|743674683,ti|666977036,ti|770607840,ti|898333785,ti|982304968,ti|991125606,ti|647129259,ti|686023020,ti|740505842,ti|886433268,ti|740428228,ti|646964021,ti|728179595,ti|660668442,ti|771994809,ti|795686445,ti|784198176,ti|663613379,ti|886539049,ti|1012246104,ti|759392103,ti|669483200,ti|874975925,ti|891098778,ti|742649361,ti|929335435,ti|862990783,ti|843699106,ti|768391980,ti|982342442,ti|883562895,ti|651241803,ti|740380806,ti|658163044,ti|932405699,ti|886486088,ti|687182372,ti|1006563012,ti|770539181,ti|771990580,ti|885182942,ti|768429165,ti|1005214413,ti|843669893,ti|846147229,ti|688671695,ti|647112117,ti|982306593,ti|892050361,ti|742194125,ti|773115635,ti|795687724,ti|770612599,ti|993277612,ti|728197524,ti|926752958,ti|766206485,ti|842261402,ti|664251146,ti|779238548,ti|688690869,ti|896300759,ti|773143203,ti|1003660274,ti|965288210,ti|740502411,ti|651149654,ti|1006568571,ti|667971355,ti|651160890,ti|682574304,ti|773117809,ti|929262087,ti|742200662,ti|668951297,ti|686016878,ti|742618897,ti|667448925,ti|892070899,ti|1011348441,ti|687200572,ti|779260620,ti|991096433,ti|688643508,ti|784195314,ti|982351590,ti|768434810,ti|667974313,ti|894628259,ti|651485557,ti|655590242,ti|886498239,ti|734183809,ti|682470494,ti|766210691,ti|686530785,ti|741688043,ti|682762823,ti|773182501,ti|991100336,ti|771934356,ti|667956459,ti|683624860,ti|993271416,ti|667944703,ti|892067144,ti|978095864,ti|932397332,ti|851264766,ti|921312173,ti|691406333,ti|768424166,ti|744525511,ti|666973875,ti|921842699,ti|648459091,ti|687205939,ti|920514340,ti|743646299,ti|667432181,ti|683662083,ti|682776390,ti|773144144,ti|929285333,ti|759393356,ti|682417696,ti|688646439,ti|682567938,ti|1004327314,ti|885180029,ti|993238879,ti|682416043,ti|919653259,ti|654996380,ti|920495675,ti|991090622,ti|738389146,ti|775676900,ti|926781234,ti|920506051,ti|779245651,ti|786976072,ti|991090666,ti|740364097,ti|867438504,ti|667955489,ti|688681216,ti|760495974,ti|991080915,ti|982315718,ti|667448797,ti|964991764,ti|743673557,ti|795694885,ti|921311170,ti|770627654,ti|682424854,ti|886536621,ti|892533302,ti|740397302,ti|946070833,ti|884526758,ti|685220809,ti|740397773,ti|842229057,ti|982338034,ti|667432088,ti|741680283,ti|686065389,ti|919660068,ti|749524716,ti|920523188,ti|840051198,ti|668950165,ti|890082389,ti|655002340,ti|978091139,ti|930904997,ti|740514969,ti|667388649,ti|771918792,ti|738392296,ti|815707484,ti|741689641,ti|742631150,ti|795692855,ti|646807631,ti|943302137,ti|728181934,ti|683641600,ti|1011361104,ti|795691853,ti|667451353,ti|1006564662,ti|753890954,ti|741706617,ti|740393561,ti|779242857,ti|734196098,ti|991084203,ti|886712691,ti|884540919,ti|886462272,ti|647188972,ti|851266504,ti|892064096,ti|688622927,ti|993183797,ti|773113855,ti|842225980,ti|760498889,ti|1011203067,ti|682746770,ti|989230532,ti|682750671,ti|688970440,ti|843692380,ti|682397143,ti|741669972,ti|1006553707,ti|683645256,ti|728961984,ti|740399348,ti|1003656364,ti|795669063,ti|886631628,ti|663613674,ti|688661780,ti|686059057,ti|922584508,ti|773143842,ti|686016316,ti|646959802,ti|922577433,ti|780475997,ti|648475262,ti|784135925,ti|1003635515,ti|733678032,ti|919642623,ti|886438088,ti|897180019,ti|883513214,ti|649444744,ti|888866113,ti|844913151,ti|959003151,ti|804534228,ti|734195512,ti|929323720,ti|886447506,ti|843677200,ti|740529212,ti|843663852,ti|742694544,ti|773186720,ti|920494037,ti|740383587,ti|743654609,ti|647113458,ti|770539932,ti|740394682,ti|843714716,ti|842233891,ti|842125787,ti|742164460,ti|688618956,ti|785940277,ti|647114450,ti|785943181,ti|666998705,ti|946396258,ti|982306514,ti|766249368,ti|738373519,ti|978066776,ti|1005214262,ti|667390002,ti|982332729,ti|683615587,ti|713287845,ti|779250361,ti|764266004,ti|1011356962,ti|771992719,ti|646858998,ti|983597354,ti|688988443,ti|991123960,ti|1004346187,ti|922567997,ti|688953104,ti|685206296,ti|1006561707,ti|982370614,ti|846122714,ti|943307437,ti|1011346691,ti|987291689,ti|740378701,ti|991093214,ti|688945700,ti|774623735,ti|657474260,ti|780475283,ti|749518186,ti|753376180,ti|770636711,ti|846130548,ti|775773379,ti|764125430,ti|773167085,ti|771999216,ti|842241214,ti|766257190,ti|1006554955,ti|985089597,ti|661275739,ti|669493596,ti|929255341,ti|991127468,ti|779241139,ti|773115289,ti|940962452,ti|987272009,ti|771998795,ti|989199785,ti|667945868,ti|993285949,ti|667430036,ti|1004354924,ti|766219043,ti|682751801,ti|846118125,ti|646826601,ti|683612039,ti|785953406,ti|993268785,ti|688676536,ti|766262753,ti|991107148,ti|982371456,ti|750402494,ti|753382186,ti|786999110,ti|766251087,ti|993290202,ti|761673183,ti|740517952,ti|745429306,ti|741668854,ti|779280843,ti|804548569,ti|982334259,ti|688644341,ti|1006566988,ti|780476610,ti|687177978,ti|920498654,ti|742611738,ti|648492154,ti|654973187,ti|843685345,ti|977793667,ti|732819634,ti|943301472,ti|682741612,ti|770626848,ti|742639764,ti|646843895,ti|987277509,ti|683645943,ti|647133108,ti|649450608,ti|741715340,ti|843705528,ti|840063527,ti|688655908,ti|688998868,ti|766251698,ti|669484177,ti|780485873,ti|775771334,ti|978088826,ti|989221058,ti|844914545,ti|853056169,ti|1011350815,ti|688647197,ti|842237337,ti|744570661,ti|774623867,ti|750424635,ti|993260016,ti|1011230164,ti|987295696,ti|978070705,ti|779281973,ti|740529900,ti|775758404,ti|691407029,ti|957960660,ti|993295690,ti|940959513,ti|742612579,ti|983597327,ti|995116876,ti|991101609,ti|978090355,ti|682581745,ti|982320497,ti|654967952,ti|649448780,ti|766258208,ti|663059352,ti|1006563669,ti|1003645801,ti|843722576,ti|1004322570,ti|667396663,ti|646843834,ti|753373497,ti|750418284,ti|686027854,ti|940965921,ti|647059220,ti|978097620,ti|740389097,ti|651150501,ti|775790004,ti|1006549517,ti|755230095,ti|1006562680,ti|932404398,ti|761697309,ti|891546947,ti|648490596,ti|785968041,ti|890080107,ti|761692218,ti|846128010,ti|687187374,ti|750423314,ti|775676637,ti|1003653532,ti|655006097,ti|648465922,ti|745437345,ti|649444124,ti|649454211,ti|993282480,ti|741635585,ti|891088977,ti|1006546518,ti|733725874,ti|808710032,ti|773134459,ti|775796645,ti|658159951,ti|840046098,ti|682731978,ti|647063127,ti|660657954,ti|1004330650,ti|660673085,ti|743671539,ti|647174395,ti|655003213,ti|738368382,ti|660652594,ti|840048483,ti|804546251,ti|774728764,ti|804547036,ti|933067282,ti|982368029,ti|993203578,ti|761683556,ti|983622812,ti|940956616,ti|920498171,ti|741680237,ti|786969367,ti|647106990,ti|648471741,ti|750418928,ti|773118309,ti|685201992,ti|649461484,ti|843658163,ti|774602011,ti|784119142,ti|654995614,ti|651127196,ti|685212738,ti|964678651,ti|743642372,ti|687219527,ti|921849222,ti|682553832,ti|1004347576,ti|682581069,ti|977793166,ti|663612811,ti|648488153,ti|682560522,ti|906491351,ti|774632373,ti|764145021,ti|688690723,ti|657479755,ti|740500479,ti|842254133,ti|647118733,ti|663063501,ti|993288222,ti|667008664,ti|775680612,ti|662253371,ti|965000105,ti|787002468,ti|775767754,ti|780480628,ti|779272988,ti|846123490,ti|1006567158,ti|946071745,ti|851256406,ti|946396967,ti|1006567846,ti|929250862,ti|770600350,ti|993222479,ti|922573865,ti|926762987,ti|1011355919,ti|1006566914,ti|740508755,ti|989230717,ti|647071978,ti|779248060,ti|844903311,ti|683617353,ti|991117135,ti|654995793,ti|922578555,ti|843717917,ti|651248235,ti|842215463,ti|964669724,ti|688671002,ti|795702391,ti|756445122,ti|646812300,ti|733713697,ti|982322203,ti|742659565,ti|779280973,ti|1003647664,ti|651801295,ti|660673591,ti|1012249004,ti|686520987,ti|646839806,ti|688975206,ti|786988715,ti|646807104,ti|768434465,ti|768386915,ti|995119739,ti|775795550,ti|648580167,ti|987278743,ti|655004543,ti|1004300462,ti|964693780,ti|993276707,ti|812441156,ti|1006562776,ti|766201435,ti|982326349,ti|991112759,ti|745422279,ti|651800197,ti|687190535,ti|766198272,ti|646960138,ti|779171982,ti|683649943,ti|683649934,ti|768422081,ti|682756453,ti|779181011,ti|1011208514,ti|774623175,ti|668949287,ti|987283889,ti|920500724,ti|647139539,ti|686525132,ti|649396564,ti|649398375,ti|646808859,ti|1006562640,ti|1005226260,ti|993298766,ti|1003649222,ti|646854622,ti|742633152,ti|745416886,ti|760490158,ti|766204994,ti|1012240850,ti|688967747,ti|993197454,ti|686025167,ti|745422658,ti|742625572,ti|991073360,ti|646840616,ti|740397907,ti|1011233993,ti|654968570,ti|744546284,ti|764124861,ti|926778704,ti|1006562058,ti|740487972,ti|840062884,ti|775793282,ti|761694745,ti|995113043,ti|740443024,ti|646843900,ti|957966962,ti|648493508,ti|688691855,ti|946403371,ti|771997963,ti|682564187,ti|647185790,ti|753377251,ti|1003651170,ti|760497717,ti|647162617,ti|651245315,ti|995114292,ti|654964963,ti|686016326,ti|667400568,ti|646852498,ti|658157023,ti|1006551908,ti|687179764,ti|987268751,ti|646849634,ti|646803292,ti|983611178,ti|1011334717,ti|993187446,ti|771927283,ti|647166165,ti|654973370,ti|647074966,ti|993297200,ti|651112842,ti|655595156,ti|647129338,ti|646832213,ti|1006557395,ti|1004323035,ti|654962136,ti|646826383,ti|873717621,ti|993234469,ti|978079790,ti|649392529,ti|982324684,ti|1005218290,ti|655590262,ti|651789980,ti|1003643453,ti|655592689,ti|843710750,ti|647058678,ti|1003650290,ti|982324950,ti|774629349,ti|661277705,ti|1004304006,ti|987270485,ti|982365888,ti|646967372,ti|989198365,ti|651248751,ti|664249876,ti|1005216426,ti|655586793,ti|654960460,ti|978079945,ti|1006545923,ti|1006554928,ti|881157322,ti|738399550,ti|890124236,ti|991076412,ti|666230370,ti|991116774,ti|651163043,ti|886543310,ti|989220620,ti|965290666,ti|873765056,ti|965048647,ti|886416756,ti|965046705,ti|977793052,ti|862995459,ti|651479280,ti|982332382,ti|860240315,ti|886674308,ti|958938237,ti|963239333,ti|682731049,ti|648469505,ti|991080208,ti|896287877,ti|1005207439,ti|717336204,ti|691448225,ti|862975949,ti|667416653,ti|771989677,ti|682556191,ti|686065825,ti|686524927,ti|726454351,ti|891550729,ti|885193161,ti|897020336,ti|982319565,ti|886432405,ti|867412435,ti|886668099,ti|881151606,ti|1011356345,ti|987287422,ti|894687067,ti|647171845,ti|728589724,ti|768406819,ti|1011361219,ti|982335055,ti|850572182,ti|929125794,ti|850529642,ti|983605060,ti|964662440,ti|646957828,ti|991081710,ti|660672351,ti|662250785,ti|722928549,ti|661298427,ti|1011209113,ti|647067435,ti|982360446,ti|1004320302,ti|647112460,ti|1005223647,ti|993250758,ti|991092774,ti|654961978,ti|1011240712,ti|982330481,ti|993252877,ti|646805148,ti|657481489,ti|660673531,ti|991107519,ti|978091588,ti|993293833,ti|983610005,ti|655587159,ti|978092566,ti|1006565953,ti|660674112,ti|647134863,ti|886683487,ti|649456518,ti|1005212455,ti|987285167,ti|686034013,ti|655579826,ti|1011223910,ti|982339064,ti|886499048,ti|795679297,ti|654967533,ti|1006552920,ti|993173584,ti|646834272,ti|740360259,ti|646800369,ti|993302536,ti|764122451,ti|1006544978,ti|741685952,ti|646809522,ti|649444471,ti|647111000,ti|649445339,ti|651797719,ti|1004295307,ti|1006562378,ti|1011354251,ti|1012249122,ti|991112504,ti|885173630,ti|993180029,ti|976913054,ti|740520151,ti|651791836,ti|993277382,ti|654962348,ti|1003643761,ti|648579181,ti|757875992,ti|1003644052,ti|929257985,ti|946408330,ti|991131161,ti|647182316,ti|744529422,ti|662258706,ti|804548507,ti|766199201,ti|886672412,ti|1006565450,ti|862979669,ti|995112630,ti|843702521,ti|766246882,ti|647131022,ti|993288067,ti|775683322,ti|843658738,ti|853057680,ti|667959761,ti|647994934,ti|946402155,ti|804552585,ti|660670335,ti|987291018,ti|1005226199,ti|686019851,ti|1011353641,ti|993185873,ti|851271771,ti|892535688,ti|982350557,ti|983607774,ti|682732680,ti|646827360,ti|651235518,ti|660665605,ti|667430167,ti|741685639,ti|982366129,ti|843720072,ti|785938202,ti|742197749,ti|744561499,ti|946071433,ti|740494370,ti|771997407,ti|750403648,ti|667419837,ti|687192399,ti|1011363084,ti|770626025,ti|989197127,ti|646959907,ti|932402562,ti|1004325885,ti|991087174,ti|682732818,ti|646846093,ti|940967275,ti|759399774,ti|686524993,ti|1004315787,ti|795672789,ti|888818185,ti|682408791,ti|804551977,ti|687184597,ti|682427443,ti|993200383,ti|919652863,ti|666398184,ti|991073686,ti|688615930,ti|683638106,ti|688611503,ti|667440839,ti|774597920,ti|993238164,ti|770596918,ti|646974162,ti|761695673,ti|929268757,ti|991116117,ti|978080419,ti|1004352966,ti|647109717,ti|688995765,ti|744525832,ti|1011246097,ti|760497474,ti|1004309340,ti|978091854,ti|1006551336,ti|993220467,ti|653056397,ti|647140751,ti|940971350,ti|733724762,ti|774605411,ti|784183383,ti|661287451,ti|688988564,ti|989200702,ti|745429790,ti|683648277,ti|774635634,ti|745430402,ti|766219061,ti|920498710,ti|906486709,ti|661282313,ti|766190117,ti|655588642,ti|740490116,ti|862976480,ti|853047299,ti|929263253,ti|685210783,ti|648481761,ti|738376824,ti|646856853,ti|775662126,ti|659194878,ti|982352306,ti|851263473,ti|741679737,ti|774628687,ti|978087406,ti|982335944,ti|646799823,ti|940966396,ti|982337298,ti|646797155,ti|993265872,ti|929270078,ti|932399607,ti|651244144,ti|773179219,ti|884538794,ti|993275696,ti|1005221081,ti|682568193,ti|983621363,ti|1011339115,ti|773150068,ti|750415355,ti|989228945,ti|926775137,ti|1011342874,ti|687205670,ti|745417127,ti|648476357,ti|775787576,ti|773184126,ti|667013566,ti|646802742,ti|686045969,ti|646803248,ti|744577726,ti|647126997,ti|647117258,ti|978067309,ti|993187042,ti|993192744,ti|646968279,ti|649402238,ti|646798650,ti|760488085,ti|740366345,ti|682391954,ti|738384113,ti|908313647,ti|647161211,ti|1006549395,ti|667399020,ti|651128930,ti|842251786,ti|946071823,ti|982350575,ti|993272705,ti|906484468,ti|795697410,ti|939778315,ti|964672578,ti|740492470,ti|766186589,ti|983626495,ti|770616929,ti|667957005,ti|989216195,ti|649406370,ti|742659981,ti|940960644,ti|982351154,ti|682558374,ti|728191531,ti|723440649,ti|732817928,ti|993191916,ti|995115584,ti|982326420,ti|1011356305,ti|755233384,ti|661294482,ti|688962260,ti|667420982,ti|1004300009,ti|842237564,ti|770637597,ti|775672525,ti|926751661,ti|688614366,ti|744526983,ti|987272250,ti|771923423,ti|688687930,ti|995120132,ti|1004344086,ti|685216563,ti|977793344,ti|785951069,ti|648578078,ti|982351976,ti|1011345239,ti|687189092,ti|655592454,ti|993291337,ti|666400503,ti|1012248346,ti|939778171,ti|1005221977,ti|795674639,ti|1005211609,ti|768399893,ti|646827965,ti|647141364,ti|785946117,ti|686063310,ti|993207889,ti|1011215172,ti|660673009,ti|750418807,ti|651803452,ti|647178168,ti|843719314,ti|646800221,ti|983617665,ti|846116386,ti|775752116,ti|651147899,ti|669050526,ti|991123297,ti|691408730,ti|991131756,ti|1006570635,ti|1011233893,ti|920489225,ti|795693254,ti|1003638696,ti|745412957,ti|744536176,ti|926759921,ti|742692394,ti|770622677,ti|741684684,ti|846121073,ti|993177864,ti|977795325,ti|993192494,ti|987286084,ti|646800325,ti|919661219,ti|766239793,ti|795701316,ti|740422619,ti|667419494,ti|655578009,ti|743673431,ti|989204203,ti|743682000,ti|995110965,ti|993262358,ti|647065933,ti|982345020,ti|991106969,ti|738378462,ti|983622377,ti|651248380,ti|655587234,ti|734196886,ti|846122730,ti|648467335,ti|770632137,ti|982333903,ti|993185166,ti|655575032,ti|668978125,ti|682413263,ti|738368258,ti|667401348,ti|843663450,ti|691414339,ti|663062876,ti|982350373,ti|768430403,ti|771989950,ti|648495427,ti|779281741,ti|760487393,ti|993250428,ti|744563198,ti|926750271,ti|785957302,ti|1006573175,ti|646829780,ti|771935436,ti|658163623,ti|983626189,ti|1006549138,ti|646803565,ti|648480180,ti|669486005,ti|646803099,ti|685216836,ti|926767387,ti|842263640,ti|770516078,ti|742186197,ti|651127690,ti|667011304,ti|647164614,ti|760495745,ti|647183477,ti|666984763,ti|750420677,ti|646800218,ti|688660038,ti|682417081,ti|668972672,ti|983611566,ti|989204514,ti|989229054,ti|982320061,ti|940953062,ti|993256529,ti|668956902,ti|768391478,ti|964672088,ti|987274419,ti|1011355642,ti|840062646,ti|738387104,ti|991094498,ti|977794309,ti|940968306,ti|784186956,ti|686066078,ti|669044740,ti|840036307,ti|1011241534,ti|654998261,ti|840038574,ti|795683314,ti|989222181,ti|987279156,ti|843686927,ti|808711623,ti|775786912,ti|743660094,ti|753887911,ti|886594355,ti|890077925,ti|779243348,ti|667976486,ti|647138597,ti|741684810,ti|771916322,ti|964993386,ti|740505937,ti|653055694,ti|658162602,ti|1004308090,ti|982315790,ti|795669651,ti|682396208,ti|933066099,ti|667012992,ti|657485004,ti|989206270,ti|663613699,ti|1006563154,ti|993200031,ti|745432958,ti|740364719,ti|982329829,ti|646851994,ti|883503458,ti|1006561880,ti|761657068,ti|779274730,ti|691414162,ti|982357682,ti|881120065,ti|653055888,ti|658153231,ti|660663919,ti|740450867,ti|843691734,ti|733718819,ti|691406422,ti|817798354,ti|775765084,ti|910014776,ti|682766400,ti|750411022,ti|883502037,ti|842216625,ti|946401099,ti|930903704,ti|646860063,ti|982327803,ti|891083302,ti|786972150,ti|1003652111,ti|733678384,ti|743682890,ti|780484304,ti|647117153,ti|774732941,ti|884533026,ti|770521320,ti|929277143,ti|773174750,ti|661285252,ti|978094590,ti|757876672,ti|764128253,ti|740489854,ti|843712080,ti|646857507,ti|655583198,ti|780476536,ti|667410288,ti|1004321331,ti|989199166,ti|667399332,ti|766228419,ti|651152590,ti|742623179,ti|646847521,ti|753883219,ti|686038681,ti|784183513,ti|993232341,ti|932395772,ti|1011333450,ti|742158655,ti|929263809,ti|920504114,ti|774591522,ti|1003646294,ti|682560918,ti|770527857,ti|1006573201,ti|1011214611,ti|728180047,ti|733683958,ti|926780200,ti|978084796,ti|659192881,ti|649447953,ti|657474625,ti|926766766,ti|773119453,ti|1004310797,ti|919652368,ti|667421944,ti|842138164,ti|733717902,ti|686019344,ti|742181400,ti|667413777,ti|667950811,ti|770613311,ti|993221283,ti|993295449,ti|666996694,ti|771923952,ti|1011361945,ti|759393691,ti|649397532,ti|764136174,ti|648491994,ti|993229279,ti|688636517,ti|815709790,ti|649403440,ti|795672256,ti|651486931,ti|682573090,ti|843659302,ti|773134900,ti|926758441,ti|740393264,ti|982371003,ti|742159916,ti|840052309,ti|929250314,ti|770632345,ti|733677648,ti|741703035,ti|647131338,ti|927301024,ti|668976869,ti|770510458,ti|687199347,ti|669470022,ti|753885064,ti|759399271,ti|741674247,ti|886662921,ti|1004343154,ti|795694524,ti|764116185,ti|808713856,ti|883550687,ti|682468782,ti|750424144,ti|932395973,ti|991087472,ti|926785523,ti|993180258,ti|987276523,ti|686027896,ti|786986882,ti|840046024,ti|742665563,ti|939777146,ti|920491687,ti|982331416,ti|744546587,ti|843672205,ti|964681386,ti|659193150,ti|770608327,ti|653050798,ti|883514621,ti|919637023,ti|993193097,ti|770538636,ti|991122943,ti|892051369,ti|740377826,ti|647159856,ti|651126292,ti|740512167,ti|686027619,ti|739259950,ti|742627043,ti|740376212,ti|651791213,ti|686529629,ti|688652823,ti|740519390,ti|734190350,ti|771920032,ti|741698754,ti|773176353,ti|815709812,ti|717335141,ti|987292196,ti|987272358,ti|920509161,ti|647171917,ti|667409435,ti|682469348,ti|669053377,ti|688635571,ti|785940813,ti|929117803,ti|682733347,ti|926778863,ti|651120580,ti|647059708,ti|983598310,ti|740492708,ti|646807723,ti|687186800,ti|842217763,ti|686521498,ti|886673497,ti|741709466,ti|929191552,ti|843679684,ti|688618165,ti|742646807,ti|926781657,ti|780479238,ti|733689272,ti|668984684,ti|745433503,ti|759393878,ti|881090258,ti|775759328,ti|667946309,ti|666227785,ti|770600058,ti|982366285,ti|946409941,ti|742640989,ti|919641936,ti|771910201,ti|768384526,ti|667446320,ti|891088883,ti|853038112,ti|770608281,ti|733682614,ti|647167838,ti|779286619,ti|1011334444,ti|749518543,ti|764145684,ti|646847902,ti|647137843,ti|688973844,ti|750418424,ti|775752665,ti|744566011,ti|764264159,ti|686529648,ti|989238258,ti|1004312131,ti|989212957,ti|666984790,ti|646963292,ti|685223617,ti|651475853,ti|773183707,ti|742166647,ti|774722174,ti|927293804,ti|853043570,ti|648460776,ti|683633645,ti|647186321,ti|1003659110,ti|761655110,ti|927290879,ti|771985983,ti|1011205609,ti|1011344602,ti|892531273,ti|991094907,ti|750407358,ti|884530120,ti|688662689,ti|761674437,ti|648468513,ti|717335142,ti|1012245519,ti|740447854,ti|738389655,ti|753887661,ti|740516642,ti|842138559,ti|742158890,ti|785947362,ti|1005209825,ti|742202220,ti|958973117,ti|740371798,ti|667415921,ti|682474424,ti|734188966,ti|958950770,ti|771911152,ti|733678821,ti|977786191,ti|740409545,ti|761674461,ti|989223272,ti|946396442,ti|743677175,ti|842239208,ti|740378778,ti|740497015,ti|779168658,ti|770610455,ti|669039835,ti|991131773,ti|667003888,ti|982312022,ti|993301115,ti|1005216587,ti|775760613,ti|682580237,ti|741674896,ti|982365879,ti|842139929,ti|683648694,ti|753369073,ti|766207399,ti|655593473,ti|1004345604,ti|766225698,ti|886597418,ti|886463419,ti|761667010,ti|655010202,ti|768418714,ti|772003584,ti|646863320,ti|908315114,ti|895073649,ti|741681711,ti|766243189,ti|646856064,ti|929261616,ti|686019824,ti|728606066,ti|804563396,ti|647071615,ti|943299522,ti|683655919,ti|682556258,ti|846127547,ti|929263860,ti|780495313,ti|667450911,ti|843716113,ti|764123595,ti|686534074,ti|764114846,ti|646800196,ti|1004343163,ti|683612972,ti|743649646,ti|853047400,ti|649459106,ti|770632708,ti|661291535,ti|742194178,ti|933065795,ti|667413485,ti|808711257,ti|768437483,ti|667971395,ti|691406482,ti|784194145,ti|766247283,ti|808720561,ti|667408186,ti|768430354,ti|886551701,ti|666995858,ti|682772652,ti|901300984,ti|750421423,ti|682475851,ti|842129935,ti|991129290,ti|1004319813,ti|728187776,ti|774727270,ti|786969876,ti|743656207,ti|780493994,ti|920490825,ti|648492934,ti|991073579,ti|965284469,ti|982316692,ti|667011977,ti|682612262,ti|682730210,ti|989211156,ti|744568829,ti|646860253,ti|655584223,ti|795699851,ti|688643790,ti|742613675,ti|883500871,ti|1011239785,ti|883544514,ti|940959379,ti|667004145,ti|682476700,ti|682594868,ti|740392694,ti|770602026,ti|688636839,ti|666990080,ti|682421917,ti|669044602,ti|764132757,ti|688977809,ti|734201373,ti|929267690,ti|648475709,ti|886474653,ti|648577566,ti|757879588,ti|843706754,ti|922582784,ti|764135846,ti|886591387,ti|666392649,ti|682774721,ti|842120587,ti|688963004,ti|688680637,ti|853049373,ti|774600911,ti|764142206,ti|688611451,ti|667419782,ti|930907414,ti|958982382,ti|667411306,ti|742178497,ti|738366414,ti|977786210,ti|993275987,ti|843663604,ti|773185575,ti|682551272,ti|688628469,ti|683652436,ti|647178735,ti|930901239,ti|742648619,ti|983627011,ti|744527461,ti|740452789,ti|843685139,ti|688989890,ti|1011349828,ti|733724739,ti|682735522,ti|982327700,ti|784130614,ti|691923994,ti|743679150,ti|779174871,ti|661293022,ti|920497417,ti|1011363220,ti|766225471,ti|683634994,ti|770629224,ti|668966920,ti|743677626,ti|958964553,ti|921842392,ti|732811315,ti|682734790,ti|891108974,ti|649447475,ti|740500616,ti|658164494,ti|667409386,ti|682733683,ti|890076860,ti|842213893,ti|773143954,ti|646809934,ti|682568758,ti|919632411,ti|843679118,ti|682573865,ti|929258944,ti|666228610,ti|774641217,ti|1005205468,ti|1011346211,ti|660673751,ti|667390482,ti|682415207,ti|734179792,ti|682417349,ti|993222686,ti|742192341,ti|732818305,ti|770520841,ti|993299970,ti|922577704,ti|648483933,ti|842222775,ti|1004325924,ti|843680326,ti|768412819,ti|989233849,ti|657481307,ti|965032035,ti|779263477,ti|842239692,ti|886560851,ti|688624296,ti|946070315,ti|688638608,ti|771924167,ti|738321316,ti|740399845,ti|977785447,ti|738378217,ti|993285974,ti|770519633,ti|779258931,ti|785963204,ti|784135933,ti|779247365,ti|1011225813,ti|894614215,ti|682466982,ti|770599704,ti|740416141,ti|910009363,ti|686535919,ti|647064949,ti|756446911,ti|786971378,ti|784190582,ti|732849302,ti|734182252,ti|770515598,ti|651246917,ti|682550631,ti|993299872,ti|1004327746,ti|786985889,ti|843645190,ti|768422409,ti|1005215934,ti|669491441,ti|768395846,ti|892049174,ti|965014129,ti|775762570,ti|687217746,ti|785959317,ti|989207755,ti|648471902,ti|982334523,ti|740421118,ti|1004332956,ti|771915531,ti|682423600,ti|668969857,ti|773182339,ti|771928265,ti|768396714,ti|770638035,ti|842117766,ti|993180094,ti|779251839,ti|891078098,ti|732813788,ti|775757510,ti|686055402,ti|648492468,ti|842125994,ti|742196118,ti|786980670,ti|654967163,ti|740499931,ti|761667417,ti|957967925,ti|982318665,ti|732813787,ti|682570712,ti|963229363,ti|686039653,ti|1004297958,ti|993244778,ti|766232255,ti|890079937,ti|883504845,ti|1003647312,ti|1004304223,ti|667008058,ti|775757194,ti|750405731,ti|1011239276,ti|741694681,ti|917750660,ti|993291041,ti|773124041,ti|668962623,ti|993215867,ti|683628207,ti|773158995,ti|766233928,ti|926767135,ti|647060875,ti|770619107,ti|920504483,ti|843716069,ti|771911735,ti|991131121,ti|892068740,ti|686524427,ti|842211071,ti|993235846,ti|764115661,ti|775774928,ti|993286293,ti|804534501,ti|926773861,ti|1003657735,ti|667982189,ti|766210991,ti|653050751,ti|993224445,ti|667973517,ti|757882819,ti|884535636,ti|983622530,ti|688685641,ti|647068101,ti|1003644149,ti|687204472,ti|1004355995,ti|682564767,ti|1011340880,ti|667447204,ti|977787511,ti|682581227,ti|687203591,ti|688620702,ti|843698638,ti|682484795,ti|1003643502,ti|683645583,ti|764260322,ti|647132221,ti|773136351,ti|991074183,ti|977794020,ti|932400640,ti|784141776,ti|773161049,ti|647070717,ti|745419901,ti|647182389,ti|983623853,ti|682584474,ti|892535816,ti|795676341,ti|932401016,ti|687181168,ti|688675824,ti|646863109,ti|649437424,ti|989220739,ti|785940851,ti|883501720,ti|991085965,ti|771996370,ti|991076596,ti|662257549,ti|669042024,ti|785940817,ti|667979312,ti|668958814,ti|667004497,ti|667441749,ti|795675696,ti|768414303,ti|991103083,ti|669045996,ti|991078992,ti|686034995,ti|982360102,ti|993273454,ti|741677699,ti|744563920,ti|647135111,ti|768417418,ti|740418815,ti|688999912,ti|668961153,ti|666399969,ti|668949686,ti|659195958,ti|779275883,ti|1004316873,ti|651484965,ti|682575331,ti|685214879,ti|920510220,ti|744558823,ti|919645562,ti|686059142,ti|667423432,ti|1005210368,ti|1011345811,ti|842217802,ti|750403365,ti|651798030,ti|750424212,ti|648480498,ti|982326268,ti|661291924,ti|785932994,ti|867409444,ti|883512594,ti|842122808,ti|929273220,ti|760496183,ti|750411209,ti|885180831,ti|759389967,ti|843641420,ti|753888766,ti|733677364,ti|784113017,ti|1011339707,ti|842229761,ti|891541564,ti|940958066,ti|851273339,ti|884535109,ti|891089464,ti|668969449,ti|991128677,ti|851274243,ti|808712396,ti|682756400,ti|770603681,ti|989228402,ti|775678422,ti|1005203622,ti|991088011,ti|740361724,ti|682778075,ti|667400979,ti|688999714,ti|686034380,ti|740448469,ti|646965958,ti|1006569202,ti|756440415,ti|766247665,ti|993234426,ti|995114937,ti|685205443,ti|775768877,ti|771922295,ti|688974253,ti|964996908,ti|688971990,ti|795681817,ti|946405588,ti|682601597,ti|764123006,ti|983601841,ti|761670751,ti|785941341,ti|682739145,ti|775754995,ti|742657600,ti|734203570,ti|940956976,ti|740428125,ti|742644919,ti|908325856,ti|779235306,ti|779270815,ti|993196269,ti|733718299,ti|663611813,ti|808717272,ti|647170620,ti|891078772,ti|768390184,ti|733717432,ti|745436694,ti|773162050,ti|742692060,ti|995116439,ti|991102988,ti|890080217,ti|773117349,ti|784193751,ti|795682823,ti|842234789,ti|885172915,ti|1005209150,ti|771999782,ti|667395801,ti|919641320,ti|843724790,ti|993222417,ti|1005218198,ti|667952168,ti|927300807,ti|649447126,ti|647100460,ti|1011227843,ti|647141941,ti|1006542461,ti|742189801,ti|843707633,ti|840058285,ti|890078796,ti|688948485,ti|740507299,ti|1006558170,ti|658167371,ti|851273248,ti|743662221,ti|995116510,ti|740498405,ti|843656909,ti|753381812,ti|759389200,ti|687216732,ti|888850818,ti|750417316,ti|756445618,ti|688951686,ti|661282419,ti|744561670,ti|753889494,ti|666986253,ti|657482698,ti|862977328,ti|648479190,ti|861200650,ti|768380019,ti|985088418,ti|686056854,ti|744525467,ti|682429921,ti|779252677,ti|982307216,ti|688674055,ti|649400072,ti|669041913,ti|740372246,ti|770636614,ti|768408526,ti|683663884,ti|808713267,ti|663612838,ti|766191343,ti|742649275,ti|795704217,ti|784126208,ti|764123539,ti|851274954,ti|772005918,ti|682771370,ti|920509330,ti|651804375,ti|738394368,ti|761691824,ti|688658355,ti|1011213180,ti|651487300,ti|982362009,ti|687192350,ti|779276739,ti|1006571162,ti|770508990,ti|920514886,ti|667402559,ti|768421546,ti|764120423,ti|742613827,ti|682597181,ti|683657595,ti|740375219,ti|740360471,ti|775682960,ti|891542341,ti|682418353,ti|786985479,ti|770539966,ti|646805679,ti|648459974,ti|687188125,ti|647176008,ti|738387473,ti|667400041,ti|982330718,ti|773133686,ti|771989372,ti|853033619,ti|770542505,ti|940966465,ti|688660904,ti|843666622,ti|804542176,ti|757875073,ti|844906842,ti|759397105,ti|761691377,ti|761656593,ti|740360577,ti|647128982,ti|651120207,ti|760501173,ti|891080924,ti|651122218,ti|985089774,ti|728178342,ti|843669012,ti|978066711,ti|989227904,ti|740433355,ti|853056208,ti|733721767,ti|646957123,ti|842129849,ti|993304359,ti|661275718,ti|669493499,ti|683632077,ti|964666202,ti|654959303,ti|666999380,ti|761668628,ti|922579389,ti|733715545,ti|728175105,ti|648484112,ti|649458763,ti|660670624,ti|646855599,ti|651245205,ti|766241497,ti|771909408,ti|1004332503,ti|646813445,ti|743680470,ti|883510370,ti|779275834,ti|773173653,ti|683657664,ti|983598928,ti|989221896,ti|1012241390,ti|770539123,ti|686539777,ti|775775918,ti|964992852,ti|742653594,ti|786989379,ti|666230201,ti|740393869,ti|761688710,ti|655579552,ti|927291943,ti|1006572284,ti|766198110,ti|987269324,ti|742644833,ti|738386111,ti|666993007,ti|740434955,ti|977794682,ti|795681851,ti|667013342,ti|733720119,ti|742193564,ti|993261429,ti|978092339,ti|768401547,ti|660655403,ti|991123797,ti|921847561,ti|682759539,ti|1011332527,ti|646850097,ti|738358186,ti|964680809,ti|740438508,ti|669047006,ti|808718790,ti|1004294636,ti|768427082,ti|647066659,ti|926778186,ti|728173744,ti|774605992,ti|649449612,ti|784187311,ti|688647174,ti|770622017,ti|927290489,ti|774634663,ti|908318471,ti|983617731,ti|993209790,ti|993187663,ti|768406266,ti|774589654,ti|977790107,ti|993258506,ti|742681136,ti|842140040,ti|943300779,ti|770634517,ti|987291258,ti|993262513,ti|1006551294,ti|1011235850,ti|1004311578,ti|691408922,ti|773178066,ti|764124209,ti|978096297,ti|926755158,ti|930897351,ti|846136609,ti|844912681,ti|840066026,ti|957969653,ti|773147846,ti|853055315,ti|742169696,ti|795702662,ti|682599050,ti|983598511,ti|1011353150,ti|983613580,ti|892060835,ti|749524083,ti|651126932,ti|771989189,ti|734197281,ti|646845668,ti|741668171,ti|661281568,ti|743666889,ti|682734685,ti|761672998,ti|654967458,ti|774600258,ti|919631266,ti|742624876,ti|977789831,ti|808714165,ti|922586164,ti|991106383,ti|646839223,ti|667407200,ti|647109029,ti|647136310,ti|686526198,ti|1005210673,ti|728189613,ti|844914348,ti|773154854,ti|929176470,ti|655584592,ti|946395671,ti|843696280,ti|888820017,ti|1011348590,ti|840039362,ti|669492647,ti|749522893,ti|775784016,ti|993271086,ti|843722086,ti|651115464,ti|844908052,ti|647144326,ti|840035826,ti|647139844,ti|771923865,ti|761668032,ti|688957449,ti|885172184,ti|683641728,ti|653057675,ti|840047496,ti|682759976,ti|921846607,ti|668977979,ti|883509559,ti|662252110,ti|982359075,ti|993229048,ti|667005001,ti|983617100,ti|773154865,ti|853040461,ti|929285201,ti|734160859,ti|732811888,ti|686519192,ti|906485421,ti|682601663,ti|808719923,ti|982361464,ti|682391176,ti|649443271,ti|993296942,ti|761667902,ti|647159805,ti|651795989,ti|843694173,ti|667987092,ti|784185507,ti|1003636795,ti|651150641,ti|1005205716,ti|683660562,ti|649401754,ti|742180094,ti|654974110,ti|842264855,ti|688953178,ti|869079346,ti|647113404,ti|688956370,ti|1004301867,ti|840067675,ti|843674949,ti|742630010,ti|779172396,ti|784140938,ti|687175115,ti|649391424,ti|728623366,ti|657477448,ti|906487126,ti|927301189,ti|766196152,ti|688656131,ti|946407537,ti|843675631,ti|785955232,ti|940962820,ti|910009006,ti|771985543,ti|745413898,ti|779173627,ti|890076714,ti|749523764,ti|853037609,ti|930900083,ti|682753665,ti|688954337,ti|687216123,ti|779255637,ti|740379679,ti|728171465,ti|1006553926,ti|686024398,ti|920513067,ti|750405227,ti|761693050,ti|991124470,ti|655590404,ti|742631106,ti|867416731,ti|812441803,ti|667448044,ti|770517510,ti|987275823,ti|795671606,ti|993192200,ti|646830280,ti|982355076,ti|647186289,ti|991105963,ti|648465585,ti|651128109,ti|655591909,ti|991129811,ti|773119390,ti|766246167,ti|682607078,ti|646959623,ti|759400130,ti|1004329220,ti|682412556,ti|744533414,ti|921310426,ti|843666733,ti|688668226,ti|753886922,ti|744532056,ti|919650952,ti|768392182,ti|743665364,ti|853054513,ti|761681308,ti|774602166,ti|682482042,ti|920494079,ti|666993463,ti|773125769,ti|964676046,ti|1005201424,ti|846150648,ti|927297964,ti|795676246,ti|686520894,ti|647184984,ti|1011359499,ti|842226688,ti|682596695,ti|750415866,ti|987272189,ti|774628929,ti|743659654,ti|775752830,ti|773175620,ti|742612378,ti|906497012,ti|906494317,ti|983612347,ti|688979497,ti|688622064,ti|842262171,ti|666986860,ti|840037872,ti|978096415,ti|771990303,ti|743665537,ti|768432491,ti|843687605,ti|757874620,ti|774600123,ti|892047932,ti|648489116,ti|842252284,ti|651245195,ti|741669836,ti|770627407,ti|846128118,ti|1011226187,ti|932401558,ti|930906848,ti|932407324,ti|840051181,ti|786990867,ti|770517887,ti|760493109,ti|786991530,ti|771922052,ti|978083445,ti|770630032,ti|846124821,ti|983598005,ti|742637702,ti|843706001,ti|745426509,ti|787005713,ti|993185759,ti|773122691,ti|964675018,ti|666978035,ti|682773673,ti|682418598,ti|728174339,ti|740446532,ti|666391617,ti|648483540,ti|779253289,ti|733652129,ti|891538116,ti|943301757,ti|771913372,ti|756442838,ti|682567080,ti|654998218,ti|993193856,ti|666229544,ti|772005052,ti|926787671,ti|780483914,ti|740391244,ti|745416142,ti|774599846,ti|651799181,ti|744542469,ti|646964476,ti|647072082,ti|688611328,ti|647106835,ti|667948408,ti|991131288,ti|1006556130,ti|991108089,ti|983610226,ti|993263186,ti|742628901,ti|682403736,ti|740439221,ti|991078397,ti|987282440,ti|743681177,ti|795667724,ti|989215282,ti|982304215,ti|688994098,ti|682578446,ti|773122854,ti|766234434,ti|993279332,ti|842237864,ti|964987158,ti|658152091,ti|770597805,ti|964693851,ti|957966190,ti|888867819,ti|770524320,ti|688989679,ti|964724291,ti|750418966,ti|683656809,ti|853044384,ti|772005860,ti|846125806,ti|728203865,ti|982352003,ti|733684976,ti|768405149,ti|764146165,ti|742691815,ti|982314239,ti|688977307,ti|655595649,ti|742632233,ti|666988013,ti|682571364,ti|682740600,ti|991109476,ti|657479191,ti|888901454,ti|780490959,ti|884543533,ti|742638175,ti|667947883,ti|908332588,ti|775759578,ti|920515959,ti|843717423,ti|991093307,ti|957965803,ti|1003659006,ti|987281217,ti|682412752,ti|740417036,ti|647113826,ti|919650451,ti|775796900,ti|993192405,ti|983614481,ti|1011334921,ti|978074267,ti|1011245115,ti|779169355,ti|775776670,ti|749525193,ti|804560796,ti|685222121,ti|987276802,ti|646821895,ti|742169831,ti|742186050,ti|886474602,ti|804550405,ti|883514628,ti|993228147,ti|683639183,ti|734193647,ti|666984365,ti|1006554924,ti|647184391,ti|744536011,ti|738393049,ti|795665290,ti|682737093,ti|667423494,ti|669486957,ti|926774897,ti|993236560,ti|926764485,ti|1011344299,ti|850512873,ti|686049134,ti|991098083,ti|982364495,ti|764260913,ti|744524949,ti|840055276,ti|926771763,ti|667977241,ti|891547101,ti|843730518,ti|766209651,ti|770507785,ti|655588431,ti|761670908,ti|738396333,ti|784118044,ti|775757158,ti|685208695,ti|740514222,ti|662257798,ti|991076895,ti|688691966,ti|740517907,ti|993288308,ti|964676233,ti|1003636345,ti|991107115,ti|837507461,ti|646799848,ti|685215880,ti|666392287,ti|813644026,ti|843717964,ti|668967226,ti|779170907,ti|812439856,ti|688985509,ti|647113265,ti|770608499,ti|773121265,ti|655588131,ti|766243717,ti|1012244391,ti|757882640,ti|842125100,ti|728203065,ti|920509467,ti|740446200,ti|651122388,ti|768421872,ti|658159683,ti|728175155,ti|795689327,ti|658162250,ti|733680899,ti|978089559,ti|892050522,ti|745421949,ti|775759607,ti|919637741,ti|1006568339,ti|669046827,ti|742185623,ti|759388667,ti|740521384,ti|780477307,ti|929345348,ti|647184135,ti|728196638,ti|688645663,ti|892049533,ti|740441160,ti|770527627,ti|982334436,ti|766215280,ti|651248143,ti|649399982,ti|843658091,ti|978081809,ti|1004301488,ti|667392640,ti|768437846,ti|743667836,ti|851273801,ti|919654607,ti|920518427,ti|657472821,ti|929251255,ti|667453389,ti|808719195,ti|740525214,ti|846133044,ti|843687342,ti|993233920,ti|688973797,ti|1004332181,ti|743666730,ti|881088539,ti|669042660,ti|851255248,ti|760497644,ti|688986701,ti|732838740,ti|646832532,ti|922571283,ti|648459911,ti|744527809,ti|651112201,ti|655581175,ti|682583203,ti|766250828,ti|647125442,ti|842261938,ti|655594773,ti|666993994,ti|647172371,ti|811868812,ti|1003648902,ti|779278755,ti|1006545218,ti|1005208208,ti|668954626,ti|991088100,ti|660668665,ti|1004342442,ti|920509384,ti|843721104,ti|743682555,ti|842141803,ti|1004313710,ti|647175709,ti|908324630,ti|666400889,ti|682555056,ti|770596508,ti|957960275,ti|842231654,ti|738372644,ti|785936052,ti|804541962,ti|663059132,ti|786989531,ti|779277356,ti|761696120,ti|682429717,ti|786973152,ti|753893084,ti|669492542,ti|741670904,ti|926752536,ti|840065681,ti|884528032,ti|784192778,ti|649454187,ti|686526375,ti|741684907,ti|844901367,ti|932397093,ti|892061187,ti|993281819,ti|682598949,ti|770602989,ti|993241058,ti|667012080,ti|740369336,ti|667407199,ti|843707639,ti|853055080,ti|682411641,ti|779277124,ti|683640132,ti|742650185,ti|957963890,ti|939779671,ti|688662510,ti|771906719,ti|840057930,ti|982332576,ti|688680489,ti|683664175,ti|982311401,ti|646960102,ti|853057865,ti|743670953,ti|683626067,ti|647126226,ti|742625461,ti|654971144,ti|682393421,ti|744559915,ti|993268775,ti|982341417,ti|983628080,ti|770628390,ti|1005220943,ti|766242074,ti|741708516,ti|995118671,ti|784111936,ti|668981155,ti|1006545695,ti|929282388,ti|686536332,ti|768387372,ti|740360170,ti|646852635,ti|991113313,ti|647133170,ti|666987306,ti|744542442,ti|651793944,ti|766185673,ti|779277808,ti|785955744,ti|686019679,ti|1004310714,ti|728183018,ti|667011419,ti|761655043,ti|654962510,ti|1004351624,ti|667983558,ti|774642456,ti|780485581,ti|919658984,ti|989231352,ti|740402758,ti|655011062,ti|647169608,ti|688998084,ti|779241224,ti|920511650,ti|964672729,ti|770638317,ti|976913002,ti|1011209110,ti|982346294,ti|658161280,ti|667985366,ti|688955762,ti|649439591,ti|779266794,ti|906494239,ti|1011364409,ti|683653104,ti|991085312,ti|991088443,ti|742686706,ti|660660699,ti|1011244169,ti|686059697,ti|964684694,ti|1003635716,ti|743670124,ti|683641298,ti|646813076,ti|669477840,ti|647178986,ti|728962052,ti|890080226,ti|666983871,ti|687184478,ti|687180081,ti|688992829,ti|738370280,ti|808717043,ti|648579448,ti|1004311221,ti|660662623,ti|840052139,ti|648467741,ti|853049430,ti|991120329,ti|883508146,ti|1011244593,ti|982337368,ti|647171554,ti|651147840,ti|688637433,ti|919656172,ti|658155476,ti|651231147,ti|772003433,ti|683638915,ti|768400854,ti|846140552,ti|964681668,ti|964989380,ti|1004319020,ti|890084649,ti|891537426,ti|843725463,ti|929255387,ti|646857907,ti|647119448,ti|989240263,ti|989233656,ti|682397662,ti|989230261,ti|843649282,ti|669039155,ti|964988554,ti|929272343,ti|891090042,ti|686061644,ti|651233188,ti|768424914,ti|1005217230,ti|993242655,ti|784137528,ti|919648568,ti|660661889,ti|688659017,ti|862917586,ti|993251881,ti|658158106,ti|754189436,ti|982326903,ti|687219419,ti|668977975,ti|1004314811,ti|843683664,ti|744569895,ti|1003661688,ti|653049097,ti|993206245,ti|884538288,ti|685217968,ti|892532187,ti|687204494,ti|764266423,ti|987290263,ti|886458586,ti|649441816,ti|982343640,ti|682745717,ti|669478648,ti|755229980,ti|1004355502,ti|842248168,ti|774635302,ti|647184190,ti|891546097,ti|1011203565,ti|840038719,ti|666980974,ti|771910431,ti|651795480,ti|686051946,ti|932400674,ti|646972796,ti|728199413,ti|779178273,ti|740511239,ti|770507688,ti|764115598,ti|1011233721,ti|977796329,ti|682392743,ti|688627310,ti|682767727,ti|742641990,ti|738315799,ti|744576089,ti|943308768,ti|932407121,ti|784119200,ti|983609082,ti|989227878,ti|666977946,ti|784188912,ti|742646583,ti|978081263,ti|1011238772,ti|685213975,ti|740444250,ti|886406029,ti|995111567,ti|779275895,ti|651799967,ti|655007362,ti|993213222,ti|978097236,ti|784110086,ti|648465248,ti|743676079,ti|647132386,ti|738376717,ti|647130760,ti|989217983,ti|667013733,ti|982305689,ti|740501989,ti|661291205,ti|978069990,ti|775782744,ti|687216775,ti|669481933,ti|779170999,ti|688961336,ti|756444744,ti|884527009,ti|991123671,ti|764140103,ti|764135711,ti|991100694,ti|682557104,ti|908328315,ti|993291382,ti|1012248843,ti|983603246,ti|651798964,ti|646844850,ti|991108792,ti|785945496,ti|983610301,ti|764266220,ti|655001436,ti|771920381,ti|661288732,ti|743643164,ti|840058448,ti|978086406,ti|1003636938,ti|908335673,ti|993211894,ti|846122310,ti|721916362,ti|649447183,ti|770618285,ti|843678103,ti|741701206,ti|649440806,ti|893341820,ti|780490393,ti|886719786,ti|946410550,ti|840065983,ti|978089613,ti|804541088,ti|742184665,ti|687220763,ti|891080168,ti|773166864,ti|926784113,ti|993292655,ti|738372471,ti|686532253,ti|686027869,ti|667985272,ti|770615657,ti|742615476,ti|667449825,ti|740489526,ti|646830675,ti|843640697,ti|920504549,ti|940959723,ti|651158892,ti|646846407,ti|1006559102,ti|740423368,ti|660655902,ti|666228220,ti|1011234829,ti|740361132,ti|773147245,ti|740378481,ti|1011233713,ti|865013997,ti|982326644,ti|740417607,ti|1011214996,ti|784130900,ti|742653669,ti|651241421,ti|774629886,ti|669469726,ti|646973832,ti|651797725,ti|646972594,ti|888819991,ti|964988238,ti|843692361,ti|682427387,ti|991122356,ti|740416114,ti|774732929,ti|840049698,ti|926750748,ti|753369215,ti|646863702,ti|648481323,ti|651112559,ti|1005227263,ti|687200888,ti|741679460,ti|740519909,ti|728202489,ti|771999985,ti|771988922,ti|742666954,ti|654972293,ti|646797011,ti|733718110,ti|929262835,ti|660670894,ti|993212085,ti|646853999,ti|754190136,ti|740361714,ti|660660916,ti|686530294,ti|647174527,ti|663060191,ti|989218105,ti|653056275,ti|764266196,ti|842226104,ti|982311005,ti|991095022,ti|662250330,ti|738380837,ti|775755972,ti|740432398,ti|846146962,ti|688959741,ti|786968080,ti|846134100,ti|683622153,ti|686035505,ti|987293028,ti|1004320882,ti|884528182,ti|649460687,ti|786969844,ti|773133010,ti|846144910,ti|682733272,ti|646836823,ti|784138759,ti|991102702,ti|982341978,ti|1003662637,ti|668958039,ti|808713036,ti|932395940,ti|920523387,ti|1011344260,ti|764133087,ti|756446316,ti|740493219,ti|946410379,ti|745431065,ti|977792619,ti|843705541,ti|760493982,ti|646832421,ti|964669666,ti|929265488,ti|651126686,ti|682469710,ti|993244424,ti|666392972,ti|1011239398,ti|993236146,ti|683610774,ti|744561620,ti|993210144,ti|1004313609,ti|740433287,ti|991114984,ti|991076947,ti|1003661687,ti|761662356,ti|666982458,ti|982316940,ti|664249734,ti|991077809,ti|651156902,ti|688649005,ti|812440836,ti|667010853,ti|766263425,ti|756438993,ti|766261837,ti|784139360,ti|780498161,ti|667949876,ti|666394685,ti|785947939,ti|775681541,ti|1011343345,ti|682475792,ti|744554290,ti|651247771,ti|991123317,ti|983603459,ti|991109986,ti|683628658,ti|784132704,ti|808714101,ti|993289909,ti|667963718,ti|929277848,ti|651795515,ti|929264989,ti|929255814,ti|851248979,ti|774600678,ti|843713183,ti|993259237,ti|891086255,ti|1011247175,ti|669472238,ti|647116322,ti|983606342,ti|764267044,ti|753887585,ti|647119378,ti|840053457,ti|940959886,ti|766194377,ti|740370651,ti|658164353,ti|843652234,ti|647125161,ti|946396509,ti|655590719,ti|682738130,ti|655009634,ti|773147117,ti|804564387,ti|744555804,ti|742663204,ti|1005227431,ti|784184492,ti|688655246,ti|891087252,ti|978065744,ti|669492096,ti|728170977,ti|930900145,ti|667009672,ti|648467883,ti|651804632,ti|784187531,ti|932401319,ti|740437241,ti|770631571,ti|669490157,ti|682759216,ti|686063180,ti|929853790,ti|661277381,ti|753885405,ti|647164593,ti|649435025,ti|647137828,ti|983625393,ti|651248974,ti|1005208086,ti|743655509,ti|808710592,ti|991074377,ti|774722620,ti|775795200,ti|773129907,ti|780478564,ti|786998635,ti|687205216,ti|657475429,ti|648481501,ti|908333976,ti|688988259,ti|993238136,ti|667956720,ti|742650944,ti|1005205516,ti|647168755,ti|647178628,ti|768426544,ti|760490804,ti|657484485,ti|804552586,ti|745431933,ti|842131287,ti|993220990,ti|773128698,ti|766215186,ti|733723972,ti|846135218,ti|646841265,ti|1011331632,ti|647172389,ti|1004324242,ti|773167301,ti|742179809,ti|926753934,ti|993293463,ti|646808362,ti|843703838,ti|655002827,ti|957966023,ti|648483625,ti|784133061,ti|786979043,ti|920508038,ti|647061600,ti|884536397,ti|891090068,ti|741670139,ti|682551706,ti|770629343,ti|965001015,ti|745422942,ti|744543068,ti|883502950,ti|669037727,ti|647128673,ti|946398728,ti|1011237143,ti|1006566890,ti|837504835,ti|666394443,ti|728061212,ti|993246751,ti|884533971,ti|1011333315,ti|1004318457,ti|930907808,ti|667956369,ti|886594730,ti|982364430,ti|774629248,ti|784135133,ti|844904345,ti|784122379,ti|742668105,ti|773186346,ti|930907002,ti|667388642,ti|682577323,ti|804545048,ti|740362754,ti|775676620,ti|853057268,ti|759399902,ti|682411371,ti|977786906,ti|837506849,ti|683631141,ti|733684839,ti|743677513,ti|744571086,ti|766249752,ti|738396789,ti|768422601,ti|784140091,ti|978089959,ti|741714838,ti|982353700,ti|685216997,ti|1011208576,ti|682615591,ti|743671261,ti|666229880,ti|770615508,ti|843666248,ti|964680488,ti|891085364,ti|771906798,ti|921844795,ti|667990765,ti|745414743,ti|843704055,ti|682608631,ti|991107706,ti|993269317,ti|993305262,ti|688657315,ti|766253195,ti|1005215095,ti|756441632,ti|843646701,ti|1006564068,ti|779259551,ti|1012240703,ti|651232912,ti|842135514,ti|743642207,ti|770610063,ti|646966079,ti|926767555,ti|926760692,ti|688661535,ti|667427304,ti|851250756,ti|977790302,ti|1004321129,ti|647071541,ti|646807520,ti|804542126,ti|940966352,ti|932393061,ti|883510235,ti|985089933,ti|770620472,ti|846131568,ti|993266957,ti|750407218,ti|927301865,ti|766186200,ti|740432812,ti|688956811,ti|982321701,ti|743649857,ti|1011333643,ti|773150416,ti|908311816,ti|686039064,ti|646813570,ti|647180450,ti|1011203421,ti|683654278,ti|740383889,ti|740382256,ti|779263286,ti|740517860,ti|667013186,ti|983627595,ti|846147554,ti|766194533,ti|773168933,ti|983603469,ti|669047571,ti|989223524,ti|654998293,ti|740381410,ti|655592503,ti|983600528,ti|682411807,ti|688666847,ti|683651922,ti|978093934,ti|982365216,ti|768423225,ti|987283275,ti|761666564,ti|922586163,ti|892055204,ti|685221622,ti|682473163,ti|743655459,ti|659193167,ti|768383615,ti|891076568,ti|785940418,ti|667441620,ti|927297944,ti|993273169,ti|989200547,ti|682581283,ti|667406672,ti|764117909,ti|759395134,ti|991096444,ti|840037348,ti|964989880,ti|770533730,ti|669054086,ti|660665859,ti|647166233,ti|649449912,ti|646861066,ti|982318038,ti|661297679,ti|987281740,ti|682761219,ti|685213597,ti|660656753,ti|786977964,ti|908334884,ti|750419621,ti|774592407,ti|667975948,ti|647107964,ti|908333038,ti|993250938,ti|743674168,ti|775660390,ti|842215247,ti|687216509,ti|991100419,ti|647117150,ti|744565559,ti|728172824,ti|682741568,ti|987268598,ti|993214666,ti|662254462,ti|651156668,ti|686531090,ti|664251855,ti|682736912,ti|795704690,ti|688674862,ti|651121444,ti|651164631,ti|932401753,ti|978095465,ti|740513650,ti|647058998,ti|978071966,ti|768405417,ti|929279593,ti|646839438,ti|775767125,ti|668952222,ti|795681898,ti|662257226,ti|795687744,ti|682565062,ti|842226810,ti|774727965,ti|688626911,ti|742657066,ti|651799527,ti|687200849,ti|741673677,ti|647073756,ti|651156226,ti|742618933,ti|651249193,ti|991119646,ti|682737297,ti|661275807,ti|651797992,ti|846127659,ti|688628700,ti|993202131,ti|733689870,ti|1003659102,ti|851258891,ti|660664378,ti|982344506,ti|995110731,ti|688666093,ti|647179516,ti|908315680,ti|926774613,ti|753885624,ti|688999841,ti|784196752,ti|667409695,ti|774596459,ti|1011216308,ti|993254497,ti|1004324075,ti|666974268,ti|991118221,ti|930900269,ti|770538770,ti|1003639596,ti|795682461,ti|883515208,ti|853040609,ti|995120703,ti|1004326479,ti|661292038,ti|651483341,ti|683661659,ti|780477124,ti|661296350,ti|993204432,ti|651116031,ti|1011235177,ti|687221460,ti|982341797,ti|682731685,ti|733681041,ti|682473368,ti|651117819,ti|993291462,ti|750424668,ti|993257743,ti|892070415,ti|648465935,ti|770538112,ti|682581662,ti|993179929,ti|646858260,ti|647108926,ti|750417488,ti|919658171,ti|744565518,ti|757881216,ti|740508316,ti|843690940,ti|688654191,ti|667389697,ti|786984179,ti|668948339,ti|843685628,ti|892046241,ti|666998689,ti|892063286,ti|989198471,ti|932398625,ti|843683207,ti|655591265,ti|647139353,ti|668972407,ti|647162358,ti|688973879,ti|964661289,ti|740425315,ti|668966390,ti|649390087,ti|742681443,ti|853053477,ti|658164596,ti|766226075,ti|682741616,ti|688646071,ti|993245597,ti|768430854,ti|989230878,ti|757875810,ti|661289544,ti|773154231,ti|732820711,ti|843704538,ti|795680157,ti|647126482,ti|668956838,ti|1004354066,ti|686529490,ti|733689833,ti|982368314,ti|688622519,ti|795689767,ti|888819761,ti|682402004,ti|647062527,ti|688946227,ti|761671048,ti|842118822,ti|647074491,ti|682739708,ti|922572525,ti|920522620,ti|982323314,ti|1005218947,ti|1002753082,ti|744530502,ti|651160895,ti|983613648,ti|682396601,ti|651479131,ti|842235571,ti|891546221,ti|863200909,ti|884534136,ti|982335223,ti|853033953,ti|651236895,ti|667952745,ti|964683947,ti|795692841,ti|771994323,ti|733722667,ti|983609505,ti|867411549,ti|922588860,ti|648481620,ti|734180526,ti|982370300,ti|744566487,ti|687190235,ti|741669862,ti|1003636305,ti|993203807,ti|993277116,ti|843697726,ti|991110067,ti|843642319,ti|993246145,ti|991081121,ti|991083962,ti|982315441,ti|884545295,ti|982364037,ti|775683400,ti|648458729,ti|740384480,ti|651119876,ti|779236155,ti|734179234,ti|921311926,ti|744541879,ti|658164869,ti|682564075,ti|667966295,ti|647174291,ti|774595405,ti|817798784,ti|744527278,ti|993272148,ti|843641128,ti|648489853,ti|891077545,ti|688988257,ti|771922723,ti|660667503,ti|742680992,ti|760496988,ti|740411356,ti|773109693,ti|943307328,ti|926759159,ti|840063029,ti|785952084,ti|993228028,ti|683612680,ti|647177716,ti|660651077,ti|666998610,ti|742634882,ti|740423271,ti|779281340,ti|1004294663,ti|662254652,ti|764262851,ti|846128552,ti|774626108,ti|888901959,ti|993268247,ti|892060940,ti|804541820,ti|978080420,ti|1003655502,ti|982309971,ti|773182582,ti|688685913,ti|853040870,ti|1004333116,ti|977785714,ti|686020489,ti|770609428,ti|688987988,ti|750422263,ti|649445548,ti|651799800,ti|740499005,ti|657485235,ti|766246419,ti|669038667,ti|840060269,ti|842137880,ti|922582262,ti|774604636,ti|687206879,ti|1006565799,ti|682485736,ti|764136864,ti|646824620,ti|946065463,ti|651478246,ti|666400064,ti|649391106,ti|760496082,ti|991088466,ti|884545154,ti|884535325,ti|647168692,ti|1004297653,ti|649405548,ti|740492968,ti|867408552,ti|669477863,ti|1003642320,ti|920517070,ti|648477518,ti|648471106,ti|687186708,ti|733684010,ti|770613807,ti|773157637,ti|683622714,ti|774636212,ti|842236238,ti|906495222,ti|744531900,ti|685223010,ti|660652169,ti|1004319096,ti|1011351818,ti|733713740,ti|993184012,ti|964683010,ti|779273623,ti|982371030,ti|647109024,ti|666400718,ti|768416638,ti|964686216,ti|728171230,ti|691409026,ti|993272161,ti|851263522,ti|957967355,ti|946401553,ti|1004333246,ti|993282166,ti|926786565,ti|920509639,ti|891088210,ti|771922884,ti|686030616,ti|648483092,ti|647189532,ti|991114507,ti|892068666,ti|682741249,ti|742649696,ti|688655468,ti|779289283,ti|929267732,ti|688655108,ti|647135012,ti|666392611,ti|682584030,ti|651801429,ti|978087831,ti|982358961,ti|651150968,ti|660671111,ti|843680928,ti|662257259,ti|667423479,ti|742199751,ti|842259577,ti|740425512,ti|989211257,ti|761694865,ti|770529405,ti|982310871,ti|733688865,ti|667964319,ti|843709777,ti|991074374,ti|804553244,ti|682769062,ti|1004302972,ti|688984681,ti|682555545,ti|991105834,ti|993188806,ti|978068835,ti|774592257,ti|728197286,ti|688641168,ti|668955202,ti|985089096,ti|1004352832,ti|844907929,ti|922587276,ti|688994146,ti|657472433,ti|655581929,ti|682779118,ti|785946743,ti|738388460,ti|742634659,ti|651804172,ti|842230765,ti|761652758,ti|1011244285,ti|658167504,ti|682406036,ti|846141710,ti|667438341,ti|775764889,ti|682762090,ti|993289335,ti|770516376,ti|745427725,ti|649448944,ti|658157324,ti|1011221541,ti|688642659,ti|667973239,ti|846143325,ti|647142378,ti|993268002,ti|991076192,ti|661280852,ti|667982799,ti|667398796,ti|983620789,ti|646851525,ti|745425337,ti|784193005,ti|885209684,ti|668971936,ti|647067141,ti|647109292,ti|689000201,ti|1011342426,ti|989222313,ti|667413933,ti|779260939,ti|989219063,ti|891087157,ti|771909655,ti|743673922,ti|884535248,ti|768437966,ti|667414868,ti|732819387,ti|682729982,ti|728172308,ti|843674828,ti|688639975,ti|682601596,ti|754190278,ti|651155635,ti|862913954,ti|768416041,ti|682582086,ti|1004349103,ti|647139502,ti|646810070,ti|908329124,ti|843727576,ti|647135153,ti|688645713,ti|774633782,ti|740529937,ti|842246971,ti|669036937,ti|964678089,ti|667408446,ti|933062053,ti|688666124,ti|779272465,ti|647140254,ti|649451164,ti|1011209631,ti|668983186,ti|686023059,ti|646813019,ti|667447611,ti|647173130,ti|993258802,ti|929250581,ti|987277355,ti|946397052,ti|770624801,ti|759385020,ti|682476779,ti|651130753,ti|686059937,ti|655004315,ti|1004322323,ti|654972897,ti|750415652,ti|655011407,ti|647109242,ti|744561243,ti|741682821,ti|993223766,ti|1005212922,ti|932403698,ti|932403350,ti|660675054,ti|932396663,ti|795679015,ti|688613792,ti|691415108,ti|779266504,ti|753378370,ti|667956025,ti|1011226714,ti|770517425,ti|964665912,ti|843649912,ti|770623927,ti|742165447,ti|940967819,ti|768406046,ti|651803257,ti|842259359,ti|740401410,ti|741711072,ti|648496237,ti|660658036,ti|646959508,ti|647133572,ti|978062486,ti|651804256,ti|646844234,ti|688681594,ti|741671521,ti|646828772,ti|891559388,ti|688992442,ti|648487218,ti|964995472,ti|742638866,ti|885175053,ti|812440335,ti|761655330,ti|883514085,ti|993289491,ti|682397112,ti|1006563306,ti|786985403,ti|761681578,ti|667411880,ti|773137705,ti|987275419,ti|682734202,ti|663063293,ti|808720050,ti|991109515,ti|688629943,ti|669479204,ti|987292051,ti|932395837,ti|657482087,ti|666230448,ti|667391716,ti|842265139,ti|741682033,ti|930901650,ti|779275909,ti|786972386,ti|655009043,ti|646861974,ti|993302464,ti|920511234,ti|982334834,ti|646834774,ti|873718693,ti|657469588,ti|779293133,ti|1004300570,ti|1012240466,ti|779240134,ti|982323013,ti|647117679,ti|651795152,ti|1005226960,ti|993239047,ti|740497603,ti|658155511,ti|691406739,ti|1003635812,ti|764118197,ti|1005205012,ti|682581253,ti|892062004,ti|766252212,ti|688626901,ti|668971302,ti|846130662,ti|982308036,ti|862976897,ti|993212293,ti|766231149,ti|927292058,ti|648469335,ti|926753470,ti|764134621,ti|658156234,ti|940960055,ti|734191042,ti|649397835,ti|682566183,ti|989202468,ti|744576652,ti|774628615,ti|659191530,ti|742197291,ti|683612394,ti|648493687,ti|890079073,ti|649392636,ti|654965657,ti|982322549,ti|770601597,ti|946405207,ti|667405432,ti|738378775,ti|654964885,ti|740441576,ti|742168672,ti|728183948,ti|647077685,ti|646799356,ti|892055833,ti|646852667,ti|688651517,ti|843716288,ti|991104924,ti|757883166,ti|770532636,ti|743666561,ti|647106328,ti|846134065,ti|742184671,ti|646956682,ti|768402493,ti|989213430,ti|682750998,ti|1011329660,ti|977786585,ti|978088057,ti|771908566,ti|733677922,ti|682560245,ti|987283251,ti|1005203970,ti|885180786,ti|991124433,ti|795685725,ti|978091817,ti|919638872,ti|647176593,ti|993203773,ti|929279267,ti|991120842,ti|740502070,ti|919644621,ti|683663858,ti|647139876,ti|759399365,ti|682417490,ti|741668332,ti|647171907,ti|740411733,ti|1004328095,ti|779238340,ti|745419627,ti|993283138,ti|740362694,ti|686039605,ti|993244614,ti|768429000,ti|651245592,ti|742625562,ti|646956791,ti|761676950,ti|688646632,ti|683649625,ti|779180403,ti|774729925,ti|991092825,ti|651805674,ti|688682308,ti|1004348690,ti|795677682,ti|920486599,ti|667446457,ti|774605044,ti|666986528,ti|768394904,ti|686528079,ti|667973571,ti|774593666,ti|646957733,ti|741669068,ti|667392066,ti|779254742,ti|651476112,ti|982354157,ti|766247157,ti|728181079,ti|922568681,ti|646963712,ti|667430700,ti|991072130,ti|795673069,ti|768404153,ti|766241453,ti|753885990,ti|991083355,ti|991074090,ti|768409782,ti|668946629,ti|991110495,ti|666400719,ti|688997534,ti|688946983,ti|775793067,ti|682613383,ti|760497825,ti|667425994,ti|685203309,ti|682761615,ti|732822529,ti|771987100,ti|775794656,ti|744569526,ti|995119998,ti|978083416,ti|682485759,ti|745412762,ti|773181702,ti|922568659,ti|842249648,ti|771925560,ti|764136280,ti|922575015,ti|764119982,ti|648466530,ti|742202047,ti|933068276,ti|851249555,ti|743668385,ti|740365250,ti|940961628,ti|989209526,ti|885172308,ti|733679432,ti|766241510,ti|761683357,ti|908312212,ti|741706402,ti|654968796,ti|750422635,ti|649458576,ti|919648829,ti|647108126,ti|873706503,ti|749517483,ti|892047195,ti|667000910,ti|982328182,ti|686036767,ti|738369444,ti|741679106,ti|1011215574,ti|669474323,ti|686056709,ti|683622762,ti|964679597,ti|740484244,ti|780482915,ti|840065792,ti|657480534,ti|740381148,ti|653054647,ti|768381177,ti|732819095,ti|686032058,ti|991091510,ti|804563575,ti|771994433,ti|888818518,ti|883512010,ti|685221426,ti|646858080,ti|685223108,ti|687213449,ti|742613727,ti|661286181,ti|666978575,ti|774642369,ti|1011244790,ti|647181656,ti|764140850,ti|842244654,ti|770527665,ti|647142803,ti|982337247,ti|993297768,ti|993218518,ti|768381494,ti|654961184,ti|687189982,ti|804549003,ti|667440466,ti|766204012,ti|840039452,ti|660654328,ti|667962601,ti|738370229,ti|780485145,ti|770600255,ti|977795682,ti|753893966,ti|648490082,ti|840042438,ti|741686851,ti|993298792,ti|843643995,ti|764124256,ti|919640040,ti|646804291,ti|770600208,ti|666988407,ti|687199400,ti|666990122,ti|761672175,ti|651158592,ti|779277952,ti|808710876,ti|686017597,ti|728940055,ti|766247108,ti|766268112,ti|686043759,ti|683648575,ti|688964015,ti|993259179,ti|768409072,ti|993236759,ti|773126123,ti|745425502,ti|929274048,ti|761661706,ti|646973393,ti|958975063,ti|686058309,ti|929249510,ti|647165015,ti|808712498,ti|667400264,ti|764142160,ti|1005224895,ti|668965298,ti|761677965,ti|738371631,ti|770605690,ti|843650344,ti|682742017,ti|1012241447,ti|785932223,ti|840049693,ti|724708363,ti|666975601,ti|749522863,ti|744566870,ti|989214511,ti|728187958,ti|884528304,ti|743680136,ti|651243589,ti|771909053,ti|939774197,ti|843710992,ti|930906082,ti|784116744,ti|779176613,ti|891539720,ti|668954523,ti|750402070,ti|744565124,ti|745433299,ti|851255221,ti|817799320,ti|668949983,ti|982368158,ti|1003656373,ti|946410347,ti|991131370,ti|785952429,ti|669045519,ti|993294494,ti|1011356219,ti|877336073,ti|740422968,ti|687199420,ti|1006560581,ti|686534563,ti|740503800,ti|655575064,ti|983620193,ti|744552784,ti|770639179,ti|919654899,ti|663061705,ti|682614263,ti|906486051,ti|688659653,ti|646956434,ti|687183174,ti|740441649,ti|655578347,ti|780492116,ti|688989131,ti|771933474,ti|770522870,ti|926775334,ti|667397946,ti|939774911,ti|768425563,ti|846146931,ti|891078396,ti|761654504,ti|667451002,ti|683642508,ti|740430286,ti|744549059,ti|770506167,ti|738379396,ti|667975908,ti|761696705,ti|742166594,ti|651482716,ti|686525382,ti|683628666,ti|761659692,ti|982345810,ti|770602128,ti|919650090,ti|927293325,ti|741669553,ti|978066757,ti|738362661,ti|766243703,ti|761691039,ti|744570403,ti|843642907,ti|1012242810,ti|989207673,ti|795668345,ti|891145903,ti|773175688,ti|742169963,ti|1005216772,ti|987290742,ti|682421827,ti|982357366,ti|682467959,ti|926750331,ti|682403412,ti|743647343,ti|842221182,ti|771995608,ti|761676691,ti|768402702,ti|742193423,ti|891533839,ti|919661056,ti|929254547,ti|740504762,ti|750402204,ti|982307120,ti|932400192,ti|983611710,ti|771919709,ti|1004313076,ti|926754244,ti|786998170,ti|646805806,ti|886597760,ti|853038748,ti|881089643,ti|688987085,ti|773136634,ti|764136187,ti|667989803,ti|965284887,ti|733609158,ti|770527860,ti|1004310034,ti|1011241098,ti|842226804,ti|718846499,ti|989237303,ti|688958687,ti|669487313,ti|647070959,ti|1011241446,ti|779243268,ti|669040305,ti|779249472,ti|732819768,ti|886622975,ti|795688874,ti|682411269,ti|1006552214,ti|688670737,ti|651791113,ti|682415209,ti|843691348,ti|744548732,ti|958971786,ti|688666154,ti|774630252,ti|738375863,ti|682585102,ti|754190373,ti|667419280,ti|682578463,ti|772006687,ti|741668858,ti|667967177,ti|843666888,ti|744556325,ti|741688218,ti|851266333,ti|775662158,ti|648476831,ti|849931980,ti|662251233,ti|771924370,ti|766213601,ti|965291619,ti|682580235,ti|667003504,ti|779174347,ti|686535482,ti|740393302,ti|779240789,ti|655010464,ti|773156714,ti|683613515,ti|842224805,ti|682588261,ti|648475212,ti|920500574,ti|660673831,ti|922572855,ti|733725410,ti|666989107,ti|977788213,ti|682470999,ti|775768297,ti|779257461,ti|668974160,ti|795682653,ti|886687747,ti|958936448,ti|686039328,ti|682564556,ti|687215609,ti|867417353,ti|688946930,ti|667001658,ti|929265074,ti|666397775,ti|922581657,ti|771996190,ti|784141279,ti|682582302,ti|991123004,ti|649441436,ti|886698971,ti|660662409,ti|766219176,ti|775780949,ti|744527103,ti|993239685,ti|668955747,ti|734191763,ti|786973622,ti|666998937,ti|682390706,ti|929258513,ti|682417048,ti|989199834,ti|779254458,ti|740500190,ti|766216067,ti|685209416,ti|743664062,ti|884546176,ti|682610207,ti|1011344497,ti|843669548,ti|667975290,ti|929262161,ti|1003645272,ti|774724652,ti|667440232,ti|666227728,ti|917752362,ti|768427346,ti|989227968,ti|683611635,ti|987289819,ti|1012244917,ti|669491946,ti|682601589,ti|667988012,ti|688659227,ti|740439034,ti|649445515,ti|761675100,ti|920506724,ti|740402197,ti|995117840,ti|734192614,ti|775758511,ti|775762674,ti|982361788,ti|1003645406,ti|772003254,ti|683633933,ti|682430602,ti|742161681,ti|764260231,ti|993291473,ti|775763577,ti|766257216,ti|987286911,ti|775780960,ti|667407910,ti|982336489,ti|939775702,ti|682746031,ti|649436469,ti|993211982,ti|993275361,ti|993229404,ti|862992490,ti|682391897,ti|688653733,ti|688626440,ti|964678829,ti|885177525,ti|1004346256,ti|687209749,ti|646957310,ti|660656270,ti|743646710,ti|726695124,ti|987278852,ti|648483372,ti|795681482,ti|843674938,ti|740522877,ti|993264614,ti|770522662,ti|651793359,ti|691406120,ti|978074830,ti|647185089,ti|770535856,ti|965028601,ti|993206264,ti|688958392,ti|740387196,ti|667430314,ti|893346538,ti|964719924,ti|1011230159,ti|888896934,ti|899911300,ti|688996211,ti|688615878,ti|647168488,ti|1011204008,ti|1003651844,ti|993192959,ti|946399596,ti|964724985,ti|929278894,ti|892534872,ti|770523214,ti|668985017,ti|932394845,ti|851275690,ti|764118437,ti|908330335,ti|991075052,ti|766209466,ti|768433853,ti|993263782,ti|1006547743,ti|728966242,ti|965010196,ti|862920835,ti|891137422,ti|886701915,ti|774633142,ti|862978651,ti|922581697,ti|775753911,ti|655004180,ti|989239001,ti|846118404,ti|646831628,ti|885184367,ti|1011354853,ti|744531033,ti|757877111,ti|740407524,ti|921841837,ti|667444003,ti|893401965,ti|770616498,ti|740377233,ti|682475247,ti|669470555,ti|932399772,ti|683639221,ti|926774954,ti|940951320,ti|682429324,ti|770624167,ti|770610760,ti|768420461,ti|891140357,ti|991077490,ti|785966550,ti|646962956,ti|685202304,ti|773185281,ti|873764679,ti|843644732,ti|764121546,ti|920496748,ti|943306906,ti|740392059,ti|646796546,ti|843716877,ti|686056613,ti|686015993,ti|808720905,ti|958987070,ti|892046763,ti|883515119,ti|840044770,ti|1011344261,ti|667413719,ti|919637244,ti|843717668,ti|647063614,ti|741680258,ti|844912620,ti|682552958,ti|888878672,ti|795675755,ti|908324275,ti|926775172,ti|683654087,ti|668982104,ti|770528678,ti|804563987,ti|899953092,ti|886442074,ti|993255271,ti|965014692,ti|897787174,ti|877338181,ti|648016912,ti|1005220004,ti|732855851,ti|721928655,ti|728034051,ti|929187003,ti|661295711,ti|867421625,ti|843697626,ti|738362137,ti|989208227,ti|989209345
