# Supplementary material for: A fragmented metazoan organellar genome: the two mitochondrial chromosomes of Hydra magnipapillata
Source: BMC Genomics. 2008 Jul 26;9:350. doi: 10.1186/1471-2164-9-350 (PMC2518934; doi:10.1186/1471-2164-9-350)
Supplement: Additional file 4 — Taxa, GenBank accession numbers and AT contents of protein-coding genes and rRNA genes in 24 cnidarian mt genomes. [file 1471-2164-9-350-S4.xls]

## Sheet: Tabelle2
Species	Accession#	Taxon	% AT in rRNAs	%AT at codon positions
				1	2	3
Hydra magnipapillata	BN001179, BN001180	Hydrozoa	78.0599	73.1628	70.8804	89.842
Hydra oligactis	EU237491	Hydrozoa	77.7651	73.4206	70.8281	88.2205
Aurelia aurita	NC_008446	Scyphozoa	66.8347	61.1516	64.2193	74.1011
Nematostella sp.	NC_008164	Anthozoa (Hexacorallia)	58.6017	55.6089	62.0768	66.7509
Metridium senile	NC_000933	Anthozoa (Hexacorallia)	58.0556	57.2686	62.1982	68.3099
Chrysopathes formosa	NC_008411	Anthozoa (Hexacorallia)	58.4621	57.733	62.1159	66.1461
Rhodactis sp.	NC_008158	Anthozoa (Hexacorallia)	58.0825	56.2675	63.0816	66.7175
Discosoma sp.	NC_008072	Anthozoa (Hexacorallia)	57.9472	55.9545	62.9077	66.8521
Ricordea florida	NC_008159	Anthozoa (Hexacorallia)	59.5089	57.4747	63.0556	68.2828
Acropora tenuis	NC_003522	Anthozoa (Hexacorallia)	60.256	56.8717	63.7813	66.9198
Anacropora matthai	NC_006898	Anthozoa (Hexacorallia)	60	56.4777	63.5121	65.7136
Montipora cactus	NC_006902	Anthozoa (Hexacorallia)	59.8313	56.4271	63.5121	65.5111
Pocillopora damicornis	NC_009797	Anthozoa (Hexacorallia)	71.3982	61.4654	67.4919	83.3958
Colpophyllia natans	NC_008162	Anthozoa (Hexacorallia)	68.1049	58.448	65.715	77.1607
Montastraea faveolata	NC_007226	Anthozoa (Hexacorallia)	67.5591	58.2675	65.4013	75.5924
Mussa angulosa	NC_008163	Anthozoa (Hexacorallia)	67.7901	58.4284	65.638	76.556
Astrangia sp.	NC_008161	Anthozoa (Hexacorallia)	67.4105	58.6001	65.7819	79.8855
Agaricia humilis	NC_008160	Anthozoa (Hexacorallia)	59.2333	55.6261	63.3477	62.5603
Pavona clavus	NC_008165	Anthozoa (Hexacorallia)	58.4198	55.4598	63.2379	62.5792
Porites porites	NC_008166	Anthozoa (Hexacorallia)	61.1528	57.3783	63.641	69.9544
Siderastrea radians	NC_008167	Anthozoa (Hexacorallia)	60.8536	56.962	63.5949	69.519
Savalia savaglia	NC_008827	Anthozoa (Hexacorallia)	48.9196	55.3218	60.9567	50.9892
Pseudopterogorgia bipinnata	NC_008157	Anthozoa (Octocorallia)	56.6188	58.6013	62.1746	72.486
Briareum asbestinum	NC_008073	Anthozoa (Octocorallia)	56.8627	58.2317	62.3984	72.6118
